# Supplementary material for: An essential regulatory function of the DnaK chaperone dictates the decision between proliferation and maintenance in Caulobacter crescentus
Source: PLoS Genet. 2017 Dec 27;13(12):e1007148. doi: 10.1371/journal.pgen.1007148 (PMC5760092; doi:10.1371/journal.pgen.1007148)
Supplement: S1 Table — (XLSX) [file pgen.1007148.s011.xlsx]

## Sheet: Sheet1
Table S1. Strains, plasmids and primers used in this study
Strains	Description	Reference
C. crescentus
NA1000/CB15N	synchronizable derivative of wild-type CB15	Evinger & Agabian, 1977
SG400	PxylX-dnaKJ (specR)	da Silva et al., 2003
UJ604	∆ftsH::Ω, xylX::pBF11 (containing translational xylX-ftsH fusion) (specR, kanR)	Fischer et al., 2002
ML2000/KJ690	Plac-dnaA (native dnaA locus), PlacI-lacI (hfaA locus)	Leslie et al., 2015
ML2009	SG400 pCT155-vanR-PvanA-dnaA (specR, chlorR)	Jonas et al., 2013
ML2016	PdnaK::Tn5 (-66) (kanR)	Jonas et al., 2013
KJ624	SG400 rpoHQ202R (specR)	Jonas et al., 2013
KJ625	SG400 rpoHE174V (specR)	Jonas et al., 2013
KJ833	SG400 vanA::pVENN-2-dnaJ (specR, kanR)	this study
KJ834	∆dnaJ::tetR, vanA::pVENN-2-dnaJ (tetR, kanR)	this study
KJ835	SG400 rpoHI25T (specR)	this study
KJ836	SG400 rpoHF28L (specR)	this study
KJ837	SG400 rpoHV92A (specR)	this study
KJ838	SG400 rpoHV170A (specR)	this study
KJ839	SG400 rpoHD252G (specR)	this study
KJ840	SG400 PrpoD∆3294281-3294271bp (specR)	this study
KJ841	SG400 hslU∆201-203HKT (specR)	this study
KJ842	SG400 rpoBP1272S (harbors silent base pair exchange C2922T in rpoB) (specR)	this study
KJ900	SG400 ∆hslU (specR)	this study
KJ843	∆rpoH::tetR (specR)	this study
KJ844	SG400 ∆rpoH::tetR (specR, tetR)	this study
KJ845	SG400, pDel1 (specR, tetR)	this study
KJ846	SG400 rpoHI25T, pDel1 (specR, tetR)	this study
KJ847	SG400 rpoHF28L, pDel1 (specR, tetR)	this study
KJ848	SG400 rpoHV92A, pDel1 (specR, tetR)	this study
KJ849	SG400 rpoHE174V, pDel1 (specR, tetR)	this study
KJ850	SG400 rpoHQ202R, pDel1 (specR, tetR)	this study
KJ851	SG400 rpoHD252G, pDel1 (specR, tetR)	this study
KJ852	SG400 PrpoD∆3294281-3294271bp, pDel1 (specR, tetR)	this study
KJ853	SG400 hslU∆201-203HKT, pDel1 (specR, tetR)	this study
KJ919	SG400 ∆hslU, pDel1 (specR, tetR)	this study
KJ855	SG400, pBVMCS-2 (specR, kanR)	this study
KJ856	SG400, pKJ825 (specR, kanR)	this study
KJ901	SG400, pKJ826 (specR, chlorR)	this study
KJ902	SG400, pKJ913 (specR, chlorR)	this study
KJ903	SG400, pKJ914 (specR, chlorR)	this study
KJ904	SG400, pKJ915 (specR, chlorR)	this study
KJ905	SG400, pKJ916 (specR, chlorR)	this study
KJ906	SG400, pKJ917 (specR, chlorR)	this study
KJ907	UJ604, pKJ826 (specR, chlorR)	this study
KJ908	UJ604, pKJ916 (specR, chlorR)	this study
KJ909	UJ604, pKJ917 (specR, chlorR)	this study
KJ857	pKJ826, pMR20 (chlorR, tetR)	this study
KJ858	pKJ827, pMR20 (chlorR, tetR)	this study
KJ859	pKJ828, pMR20 (chlorR, tetR)	this study
KJ860	pKJ830, pMR20 (chlorR, tetR)	this study
KJ861	pKJ829, pMR20 (chlorR, tetR)	this study
KJ862	pKJ826, pDel1 (chlorR, tetR)	this study
KJ863	pKJ827, pDel1 (chlorR, tetR)	this study
KJ864	pKJ828, pDel1 (chlorR, tetR)	this study
KJ865	pKJ830, pDel1 (chlorR, tetR)	this study
KJ866	pKJ829, pDel1 (chlorR, tetR)	this study
KJ910	pKJ912 (specR)	this study
KJ911	pKJ831 (specR)	this study
KJ867	PdnaK::Tn5 (-66), pKJ826, pMR20 (kanR, chlorR, tetR)	this study
KJ868	PdnaK::Tn5 (-66), pKJ827, pMR20 (kanR, chlorR, tetR)	this study
KJ869	PdnaK::Tn5 (-66), pKJ828, pMR20 (kanR, chlorR, tetR)	this study
KJ870	PdnaK::Tn5 (-66), pKJ830, pMR20 (kanR, chlorR, tetR)	this study
KJ871	PdnaK::Tn5 (-66), pKJ829, pMR20 (kanR, chlorR, tetR)	this study
KJ872	PdnaK::Tn5 (-66), pKJ826, pDel1 (kanR, chlorR, tetR)	this study
KJ873	PdnaK::Tn5 (-66), pKJ827, pDel1 (kanR, chlorR, tetR)	this study
KJ874	PdnaK::Tn5 (-66), pKJ828, pDel1 (kanR, chlorR, tetR)	this study
KJ875	PdnaK::Tn5 (-66), pKJ830, pDel1 (kanR, chlorR, tetR)	this study
KJ876	PdnaK::Tn5 (-66), pKJ829, pDel1 (kanR, chlorR, tetR)	this study
KJ879	PdnaK::Tn5 (-66), pKJ881 (kanR, specR)	this study
E. coli
DH5α	general cloning strain	Invitrogen
Plasmids	Description	Reference
Integrating
pNPTS138	integrating vector for two-step recombination (kanR)	lab collection
pVVENN-2	vector for one-step integration of N-terminal mvenus-fusions under control of the chromosmal PvanA (kanR)	Thanbichler et al., 2007
pKJ747	pVVENN-2-PvanA-dnaJ, integrating vector for expression of dnaJ from the chromosomal PvanA (kanR)	this study
pKJ813	pNPTS138spec, integrating vector for two-step recombination (specR)	this study
pKJ814	pNPTS138spec-UHR-tet-DHR(dnaJ), generation of a tetR-marked deletion of dnaJ (tetR, specR)	this study
pKJ815	pNPTS138-UHR-DHR(rpoH), generation of a markerless deletion of rpoH (kanR)	this study
pKJ816	pNPTS138-UHR-tet-DHR(rpoH), generation of a tetR-marked deletion of rpoH (tetR, kanR)	this study
pKJ817	pNPTS138-UHR-I25T-DHR(rpoH), allelic exchange of rpoH against rpoHI25T (kanR)	this study
pKJ818	pNPTS138-UHR-F28L-DHR(rpoH), allelic exchange of rpoH against rpoHF28L (kanR)	this study
pKJ819	pNPTS138-UHR-V92A-DHR(rpoH), allelic exchange of rpoH against rpoHV92A (kanR)	this study
pKJ820	pNPTS138-UHR-V170A-DHR(rpoH), allelic exchange of rpoH against rpoHV170A (kanR)	this study
pKJ821	pNPTS138-UHR-D252G-DHR(rpoH), allelic exchange of rpoH against rpoHD252G (kanR)	this study
pKJ822	pNPTS138-UHR-3294281bp-3294271bp-DHR(PrpoD), for the deletion of 3294281bp-3294271bp (kanR)	this study
pKJ823	pNPTS138-UHR-∆201-203HKT-DHR(hslU), allelic exchange of hslU against hslU∆201-203HKT (kanR)	this study
pKJ824	pNPTS138-UHR-P1272S-DHR(rpoB), allelic exchange of rpoB against rpoBP1272S (which also harbors the silent base pair exchange C2922T) (kanR)	this study
pKJ918	pNPTS138-UHR-DHR(hslU), generation of a rifR-marked deletion of hslU (kanR, rifR)	this study
Replicating
pJS14	high copy vector (chlorR)	lab collection
pJS71	high copy vector (specR)	lab collection
pBVMCS-2	high copy vector for vanillate-inducible gene expression (kanR)	Thanbichler et al., 2007
pRXMCS-2	low copy vector for xylose-inducible gene expression (kanR)	Thanbichler et al., 2007
pENTR/D-TOPO	ENTRY vector for Gateway cloning system (kanR)	Invitrogen
pML375 (pTRX-HIS-DEST)	destination vector of pET-His6	Skerker et al. 2005
pMR20	low copy vector (tetR)	C. D. Mohr and R. C. Roberts
pDel1	low copy vector pMR20-based pRKlac290, PdnaK region transcriptionally fused to lacZ (tetR)	Avedissian et al., 1995
pENTR-dnaK	pENTR containing the dnaK gene	this study
pML375-dnaK	pML375 containing His6-dnaK	this study
pKJ825	pBVMCS-2-PvanA-rpoD, medium-copy vector for vanillate-inducible expression of rpoD (kanR)	this study
pKJ826	pJS14-rrnB1B2-T500, pJS14 harboring the rrnB1B2 and T500 terminator sites in the multiple cloning site, original Plac promotor is removed (chlorR)	this study
pKJ827	pJS14-rrnB1B2-PvanR-VanR-PvanA-rpoH-T500, vector for vanillate-dependent overexpression of rpoH (chlorR)	this study
pKJ828	pJS14-rrnB1B2-PvanR-VanR-PvanA-rpoHV56A-T500, vector for vanillate-dependent overexpression of rpoHV56A (chlorR)	this study
pKJ829	pJS14-rrnB1B2-PvanR-VanR-PvanA-rpoHV56A,Q202R-T500, vector for vanillate-dependent overexpression of rpoHV56A, Q202R (chlorR)	this study
pKJ830	pJS14-rrnB1B2-PvanR-VanR-PvanA-rpoHV56A, Y106A, WW109-110AA-T500, vector for vanillate-dependent overexpression of rpoHV56A, Y106A, WW109-110AA (chlorR)	this study
pKJ912	pJS71-PvanR-VanR-PvanA-rpoH, vector for vanillate-dependent overexpression of rpoH (specR)	this study
pKJ831	pJS71-PvanR-VanR-PvanA-rpoHV56A, vector for vanillate-dependent overexpression of rpoHV56A (specR)	this study
pKJ881	pJS71-PxylX-rpoD-PvanR-VanR-PvanA-rpoHV56A, xylose-dependent overexpression of rpoD and vanillate-dependent overexpression of rpoHV56A (specR)	this study
pKJ913	pJS14-PvanR-VanR-PvanA-rpoH-hslV, vector for vanillate-dependent overexpression of hslV (chlorR)	this study
pKJ914	pJS14-PvanR-VanR-PvanA-rpoH-hslU, vector for vanillate-dependent overexpression of hslU (chlorR)	this study
pKJ915	pJS14-PvanR-VanR-PvanA-rpoH-hslU∆201-203HKT, vector for vanillate-dependent overexpression of hslU∆201-203HKT (chlorR)	this study
pKJ916	pJS14-PvanR-VanR-PvanA-rpoH-hslVU, vector for vanillate-dependent overexpression of hslVU (chlorR)	this study
pKJ917	pJS14-PvanR-VanR-PvanA-rpoH-hslVU∆201-203HKT, vector for vanillate-dependent overexpression of hslVU∆201-203HKT (chlorR)	this study
Primers
Name	Sequence (5'-3')	Reference
dnaK_F	CACCATGAGCAAGATTATCGGTATCGACC	this study
dnaK_R	GCATGACTCGCTTAAGCCG	this study
MT001	AAACATATGATGCGCGACTATTACGAAATTCTCG	this study
MT002	TTTGAGCTCCTAGCTCCCCGTGACCTCTTC	this study
MT003	TTTATTAATATGCGCTCACGCAACTGG	this study
MT004	TTTCTCGAGTTATTTGCCGACTACCTTGGTGATC	this study
MT005	ATGCGCGACTATTACCGGTATCGATAAGCTTGATATCG	this study
MT006	CCGTGACCTCTTCCCAGAACCTCTGCAGGAATTCAAGAAGTTCC	this study
MT007	CTCTGCAGGATATCTGGATCCACAAGGCGACCAACAAGGAGCA	this study
MT008	CGATATCAAGCTTATCGATACCGGTAATAGTCGCGCATTGTCAGCG	this study
MT009	CCGTGACCTCTTCCCAGAACCTCTGCAGGAATTCAAGAAGTTCC	this study
MT010	GTCACGGCCGAAGCTAGCACGGCGAGCACCTCGACC	this study
OFS039	GACAGCAAGCTTGAGACCAAGGTTACGCCAAACCGACAG	this study
OFS042	GCATGCGAATTCCATCTGGCGGATCGTGGCGTAC	this study
OFS053	TCCTTGGAGCTCCGGTATCGATAAGCTTGATATCGAATTCATGAAGTTCCT	this study
OFS054	GGATATCTGCAGGAATTCAAGAAGTTCCTATTCTCTAGAAAGTATAGG	this study
OFS059	CTGCAGAACTCACATTAAGAGCTCATCCCCTTGCGTGCGGATCCG	this study
OFS060	GAGCTCTTAATGTGAGTTCTGCAGGGCTTTGGCTCATGATCGTGAGACGG	this study
OFS177	GGCCCACAAGATGGCCACCAGCCACCTGCG	this study
OFS178	CGCAGGTGGCTGGTGGCCATCTTGTGGGCC	this study
OFS237	GCTGACGAGCTCGACTGGTTCACACCTAAAGCGTTCAGTCG	this study
OFS285	TGGATCCAGATATCCTGCAGAGAAGC	this study
OFS286	GACGCGTCTCCGGATGTACAGG	this study
OFS314	CCGTCGCATATGAGCAACAATTCCTCGGCC	this study
OFS315	GCGTCGTCTAGATTACGAGTCCAGGAAGCTGCG	this study
OFS399	GAGGTCACGCTGGTCTTCAC	this study
OFS400	GAAGCTGATCTCCTCGACCAC	this study
OFS417	GATCGAGGCGCGGATCGCGGCCATGGCGGCGGTCGCCAGGCGGAAG	this study
OFS418	CTTCCGCCTGGCGACCGCCGCCATGGCCGCGATCCGCGCCTCGATC	this study
OFS425	ATCCCGATTCAACGGCCCCAG	this study
OFS441	CTAGTTCTAGAGCGGCCGCCAC	this study
OFS442	GCCTGGGGTGCCTAATGAGTGAG	this study
OFS487	CTAGCGCTCGAGCTAGGCGTCGACCATGTTCTTGGCGATC	this study
OFS491	GAACCACGATGCGAGGAAACGACGATGAGTAAGATGGCCGTGAATTCTCTATCG	this study
OFS505	GCTCACTCATTAGGCACCCCAGGCTTACGAGTCCAGGAAGCTGCGC	this study
OFS506	GAGTTTTGGGGAGACGACGCCATGAGCAACAATTCCTCGGCCGAGAC	this study
OFS507	GGCGTCGTCTCCCCAAAACTC	this study
OFS508	CAAATAAAACGAAAGGCTCAGTCGAAAGAC	this study
OFS509	GTCTTTCGACTGAGCCTTTCGTTTTATTTGGACTGGTTCACACCTAAAGCGTTCAG	this study
OFS510	CGTCGTTTCCTCGCATCGTG	this study
OFS512	GTGGCGGCCGCTCTAGAACTAGCTAGGCGTCGACCATGTTCTTGG	this study
OFS513	GCGTAATACGACTCACTATAGGGCGAATTGGAGCTCGACTGGTTCACACCTAAAGCGT	this study
OFS515	GAGAGCGAGTGGCGGGACTGGCTGGC	this study
OFS516	GCCAGCCAGTCCCGCCACTCGCTCTC	this study
OFS524	GTGGCGGCCGCTCTAGAACTAGCAAATAAAACGAAAGGCTCAGTCGAAAGACTG	this study
OFS532	GCTCACTCATTAGGCACCCCAGGCCGACAAACAACAGATAAAACGAAAGGCCCAGTCTTTCGACTGAGCCTTTCGTTTTATTTGGACTGGTTCACACCTAAAGCGT	this study
OFS533	GTGGCGGCCGCTCTAGAACTAGCAGAAAAGCCCGCCTTTCGGCGGGCTTTGCGAATTGCTAGGCGTCGACCATGTTCTTGGCGATC	this study
OFS578	CTTTCGGCGGGCTTTGCGAATTGCAAATAAAACGAAAGGCTCAGTCGAAAGACTGG	this study
OFS579	CTTTCGACTGAGCCTTTCGTTTTATTTGCAATTCGCAAAGCCCGCCGAAAGGCGGGCTTTTCTGCTAGTTCTAGAGCGGCCGCCAC	this study
OFS583	CTGGGGCCGTTGAATCGGGAT	this study
OFS595	GCTTCTCTGCAGGATATCTGGATCCACGCCGAGATCTGCGTCTACACC	this study
OFS596	CCTGTACATCCGGAGACGCGTCGTGAAGCTGATCTCCTCGACCACCTT	this study
OFS597	CAGGCGCCTGAGACAGTGGTCTTGGTGCGGCCGCCGCCCAGCGAC	this study
OFS598	GTCGCTGGGCGGCGGCCGCACCAAGACCACTGTCTCAGGCGCCTG	this study
OFS600	GCTTCTCTGCAGGATATCTGGATCCACCTTGAGCTTTTGCTGGCCC	this study
OFS601	CCTGTACATCCGGAGACGCGTCACCTGTTCATCGCTCAGGAAGC	this study
OFS602	GCCGGGACTCTGGGGTTCGACGAAAACTCGGTCATTACAGGCTTTCG	this study
OFS603	GATTATACGCAAGGCGACAAGGTGCGCGGATCTGAGCCGGTTTATTTTGTAG	this study
OFS634	GCTTCTCTGCAGGATATCTGGATCCAGATGACTTCGCGCAGCAGGATGC	this study
OFS636	CCTGTACATCCGGAGACGCGTCTGATCGACGACATCCTGCGCGAG	this study
OFS638	CAAGGCGCGGATCGGGCTTCAACATGGATTTTCTCGACGCGGGC	this study
OFS639	GCCCGCGTCGAGAAAATCCATGTTGAAGCCCGATCCGCGCCTTG	this study
OFS703	GAAGCCGGCTGGCGCCAAGCTTACCAAGGCCAGGTGATTGACG	this study
OFS704	GCGTCACGGCCGAAGCTAGCGAATTCCCTCTTCCAGAAGCGACATCCG	this study
OFS705	GAAGCCGGCTGGCGCCAAGCTTTTACCTCACCGAGATCCGCAAGTTC	this study
OFS706	GCGTCACGGCCGAAGCTAGCGAATTCCGTTCCTAAAGGCTGTTGAGGGTGG	this study
OFS710	GTTCTTCCAGGGTGGTCGGATCGCCCTTCAGGCGGCGCTCG	this study
OFS711	CGAGCGCCGCCTGAAGGGCGATCCGACCACCCTGGAAGAAC	this study
OFS712	GTCCTTGCTGAGCATCGGGAGCTTGCGGATCTCGGTGAGGTAACG	this study
OFS713	CGTTACCTCACCGAGATCCGCAAGCTCCCGATGCTCAGCAAGGAC	this study
OFS714	CCTTTTCGGGCTCGAACTTCTTGGCCGCCTGCATCAGGCCG	this study
OFS715	CGGCCTGATGCAGGCGGCCAAGAAGTTCGAGCCCGAAAAGG	this study
OFS716	CGAGATGACTTCGCTGTCCAGCGCGCCCAGCTTGGTGGCG	this study
OFS717	CGCCACCAAGCTGGGCGCGCTGGACAGCGAAGTCATCTCG	this study
OFS718	CTGAGCATCGGGAACTTGCGGGTCTCGGTGAGGTAACGCGACAAG	this study
OFS719	CTTGTCGCGTTACCTCACCGAGACCCGCAAGTTCCCGATGCTCAG	this study
OFS731	GCGTCACGGCCGAAGCTAGCGAATTCTTGCGGGAACCATCGTCAGC	this study
OFS734	GCGCTGGAACTTCGACATGC	this study
OFS737	GCATGTCGAAGTTCCAGCGC	this study
OFS740	TCCAGGCGCGCATAGATGAA	this study
OFS742	CTGCCCAAGAAGATGGCGCT	this study
OFS745	CAATTGAAGCCGGCTGGCGCCAAGCTTGAAGAGGTTCAAGGTTCCCGAAATG	this study
OFS926	ATGACCCTCCGCCCCGG	this study
OFS928	AACAAAAGCTGGGTACCGGGCCCCCCCTCGAGCTACAAAATAAACCGGCTCAGATCCGCATTG	this study
OFS935	CTGGGTACCGGGCCCCCCCTCGAGtTACAGGCTTTCGACGGTCAGGTTG	this study
OFS939	CGGGGCGAAAACTCGGTcatCGTCGTTTCCTCGCATCGTG	this study
OFS940	GGTCCAGTTCGGAAACGATCTCGCGGGGCGAAAACTCGGTcatCGTCGTTTCCTCGCATCGTG	this study
OFS941	ATGACCGAGTTTTCGCCCCG	this study
OFS942	CGAGATCGTTTCCGAACTGGACC	this study
OFS984	CTCATGGCGCTTGACCC	this study
OFS985	CGCCAGAATGGTCGTGC	this study
OKH053	TCGAACCCCAGAGTCCCGGC	Heinrich et al., 2016
OKH064	GCACCTTGTCGCCTTGCGTATAATC	Heinrich et al., 2016
RT_16SFor	GGGTTAAGTCCCGCAACGA	Leslie et al., 2015
RT_16SRev	ATGATTAGAGTGCCCAGCCAAA	Leslie et al., 2015
