# Supplementary material for: An essential regulatory function of the DnaK chaperone dictates the decision between proliferation and maintenance in Caulobacter crescentus
Source: PLoS Genet. 2017 Dec 27;13(12):e1007148. doi: 10.1371/journal.pgen.1007148 (PMC5760092; doi:10.1371/journal.pgen.1007148)
Supplement: S2 Table — (XLSX) [file pgen.1007148.s012.xlsx]

## Sheet: Sheet1
Table S2. Mutations identified in the DnaKJ depletion suppressor screen
suppressor clone	type	mutation	amino acid change	affected gene	frequency (%) (NGS)	mutation re-introduced in SG400
#3-18	SNV	T3355676C	I25T	CCNA_03195 (rpoH)	manually sequenced	yes
#5	SNV	T3355684C	F28L	CCNA_03195 (rpoH)	manually sequenced	yes
#17	SNV	T3355877C	V92A	CCNA_03195 (rpoH)	manually sequenced	yes
#3-7	SNV	T3356111C	V170A	CCNA_03195 (rpoH)	manually sequenced	yes
#33	SNV	A3356357G	D252G	CCNA_03195 (rpoH)	manually sequenced	yes
#38	Deletion	3294271-3294281delACGGCTTGCCT	-	deletion in promoter region of CCNA_03142 (rpoD)	100	yes
#24	SNV	C551644T	P1272S	CCNA_00536 (rpoB)	100	yes
#3-23	Deletion	4010799-4010807delCAAGACCCA	H201_T203del	CCNA_03844 (hslU)	80.3922	yes
#3-23	SNV	G1263249A	-	CCNA_01157 (protoporphynogen oxidase)	100	no
#8	MNV	CG1094457-1094458AC	-	CCNA_R0023 (tRNAMet)	100	no
#21	Insertion	147809^147810insG	frameshift after P240 (normal protein 514 aa long)	CCNA_00137 (shkA)	90.2439	no
#21	Insertion	765705^765706insC	frameshift after P468 (normal protein 541 aa long)	CCNA_00708 (cobT)	95.6522	no
#25	SNV	A3265042C	T86P	CCNA_03115 (cobS)	98.2759	no
#25	Deletion	3767586delA	-	intergenic region between CCNA_03612 and CCNA_03613	70	no
