# Supplementary material for: An essential regulatory function of the DnaK chaperone dictates the decision between proliferation and maintenance in Caulobacter crescentus
Source: PLoS Genet. 2017 Dec 27;13(12):e1007148. doi: 10.1371/journal.pgen.1007148 (PMC5760092; doi:10.1371/journal.pgen.1007148)
Supplement: S3 Table — (XLSX) [file pgen.1007148.s013.xlsx]

## Sheet: RNAseq
RNAseq
Entrez Gene ID	CCNA number	gene name	gene description	log2(Pxyl_dnaKJ (9 h glu)/Pxyl_dnaKJ (xyl))	log2(Pxyl_dnaKJ (6 h glu)/Pxyl_dnaKJ (xyl))	log2(Pxyl_dnaKJ, rpoH(D252G) (9 h glu)/Pxyl_dnaKJ (xyl))	log2(Pxyl_dnaKJ, rpoH(D252G) (6 h glu)/Pxyl_dnaKJ (xyl))	log2(Pxyl_dnaKJ, ∆rpoH (6 h glu)/Pxyl_dnaKJ (xyl))	log2(PdnaK::Tn, Pvan_rpoH(V56A) (2 h van)/Pxyl_dnaKJ (xyl))
7332728	CCNA_00001	CCNA_00001	ATP/GTP-binding protein	0.139025	-0.0419896	0.221622	-0.0396244	-0.268255	0.202894
7333143	CCNA_00002	CCNA_00002	septum formation protein Maf	0.351131	0.126445	0.332212	0.0764536	-0.0763172	0.376311
7333144	CCNA_00003	aroE	shikimate 5-dehydrogenase	0.649028	0.474051	0.537241	0.212413	-0.312423	0.503614
7333145	CCNA_00004	coaE	dephospho-CoA kinase	0.677604	0.437113	0.528884	0.246699	-0.404233	0.601315
7333146	CCNA_00005	dnaQ	DNA polymerase III, epsilon chain	-1.25602	-1.15889	-0.992664	-0.885557	-0.409772	-0.885046
7333147	CCNA_00006	CCNA_00006	enoyl-CoA hydratase	-0.457463	-0.383895	-0.0902446	-0.311699	-0.219136	0.134767
7333148	CCNA_00007	rpsT	SSU ribosomal protein S20P	-0.648851	0	-0.00512027	0.026382	-0.1316	0.154788
7333149	CCNA_00008	dnaA	chromosome replication initiator protein DnaA	-1.59334	-1.64061	-1.0551	-1.18081	-0.480943	-0.71728
7333150	CCNA_00009	alkB	alkylated DNA repair protein AlkB	-0.310301	-0.296585	-0.330028	-0.274504	0.107759	0.640408
7333151	CCNA_00010	dnaK	chaperone protein DnaK	-4.52698	-4.72029	-4.61001	-5.09548	-4.7057	-0.644709
7333152	CCNA_00011	dnaJ	chaperone protein DnaJ	-0.317733	-0.529531	-0.590211	-0.751593	-5.32635	-0.466818
7333153	CCNA_00012	mutS	DNA mismatch repair protein MutS	-0.614031	-0.535588	-0.40547	-0.46983	-0.213115	-0.111928
7332895	CCNA_00013	glnD	protein-PII uridylyltransferase	2.28085	1.97375	1.70815	1.53176	-0.621304	1.29438
7332104	CCNA_00014	moaC	molybdenum cofactor biosynthesis protein C	1.44412	1.26518	1.04253	0.888861	-0.435621	0.874088
7332105	CCNA_00015	moaB	molybdenum cofactor biosynthesis protein B	1.26905	1.12386	0.740839	0.665132	-0.50741	0.926247
7332106	CCNA_00016	moaE	molybdopterin converting factor, large subunit	2.54906	2.31719	1.82784	1.80729	-0.128242	1.9718
7332107	CCNA_00017	moaD	molybdopterin converting factor, small subunit	2.46941	2.31813	1.76301	1.67859	-0.140906	1.85374
7332108	CCNA_00018	moaA	molybdenum cofactor biosynthesis protein A	2.29986	2.25899	1.60061	1.63948	-0.0400401	1.80141
7332109	CCNA_00019	CCNA_00019	molybdopterin-guanine dinucleotide biosynthesis protein A	0.420671	0.325089	0.167583	0.320522	0.182194	0.104383
7332110	CCNA_00020	CCNA_00020	hypothetical protein	0.354173	0.1798	-0.0593404	0.285394	0.0961629	-0.0273513
7332111	CCNA_00021	CCNA_00021	putative aerobic-type carbon monoxide dehydrogenase, large subunit CoxL	3.3865	2.33484	2.29696	1.48131	-0.264671	2.45105
7332112	CCNA_00022	CCNA_00022	putative aerobic-type carbon monoxide dehydrogenase, small subunit CoxS	3.21772	2.41569	2.07044	1.51803	-0.0554609	2.44265
7332113	CCNA_00023	CCNA_00023	putative periplasmic protein	-0.223433	-0.568023	-0.204434	-0.427253	-0.00576383	-0.315662
7332114	CCNA_00024	CCNA_00024	uroporphyrin-III C-methyltransferase/Precorrin-2 dehydrogenase/Sirohydrochlorin ferrochelatase	-0.304306	-0.471363	-0.0873097	-0.529162	-0.0636532	-0.281972
7332115	CCNA_00025	CCNA_00025	major facilitator superfamily transporter	-0.60201	-0.521963	-0.433306	-0.433583	0.268266	-0.199729
7332116	CCNA_00026	CCNA_00026	PAS-family sensor histidine kinase	0.492346	0.572435	0.38084	0.649539	0.325242	0.34779
7332117	CCNA_00027	CCNA_00027	2OG-Fe(II) oxygenase	0.913514	-0.0406847	-0.0223948	-0.357727	-0.719198	0.458818
7332118	CCNA_00028	CCNA_00028	TonB-dependent receptor	1.22847	-0.368149	0.214741	-0.601431	-1.00167	1.48487
7332119	CCNA_00029	CCNA_00029	lysine exporter protein	0.236425	0.136943	0.224285	0.275994	0.776249	0.0426256
7332120	CCNA_00030	CCNA_00030	ribonuclease T2	0.598398	0.316872	0.342271	0.279247	0.659734	0.47186
7332121	CCNA_00031	vapC	toxin protein VapC	1.35075	1.05474	0.710646	0.795577	0.617936	0.951619
7332122	CCNA_00032	vapB	antitoxin protein VapB	1.68087	1.52077	1.12101	1.11358	0.983279	1.32626
7332123	CCNA_00033	pnp	polyribonucleotide nucleotidyltransferase/polynucleotide adenylyltransferase	-1.14106	-0.732952	-0.659442	-0.523698	-0.524459	-0.752731
7332124	CCNA_00034	rpsO	SSU ribosomal protein S15P	-1.36342	-0.899459	-0.707208	-0.601532	-0.308128	-0.512663
7332125	CCNA_00035	truB	tRNA pseudouridine synthase B	-1.1021	-0.644397	-0.497325	-0.414697	-0.20711	-0.436446
7332126	CCNA_00036	rbfA	ribosome-binding factor A	-0.856733	-0.518317	-0.491194	-0.443403	-0.100673	-0.397038
7332127	CCNA_00037	CCNA_00037	esterase lipase family protein	0.353251	-0.153933	0.146543	0.0297571	0.690056	-0.135585
7332128	CCNA_00038	CCNA_00038	hypothetical protein	1.37425	0.679251	1.03737	0.686388	1.27274	0.677664
7332129	CCNA_00039	CCNA_00039	hypothetical protein	0.989019	0.385117	0.88069	0.597682	1.45169	0.505159
7332130	CCNA_00040	CCNA_00040	YcxB-like membrane protein	-0.122895	0.0858656	-0.040485	0.0306386	-0.0186347	0.0890268
7332131	CCNA_00041	infB	protein translation initiation factor 2 IF-2	-0.703757	-0.0619569	-0.320285	-0.0641515	-0.118274	-0.355307
7332132	CCNA_00042	CCNA_00042	RNA-binding protein, YlxR family	0.18063	0.509444	-0.0392716	0.282	-0.0655741	0.237533
7332133	CCNA_00043	nusA	N utilization substance protein A NusA	-1.31766	-0.673923	-0.714028	-0.369355	-0.0413062	-0.442701
7332134	CCNA_00044	rimP	ribosome maturation protein RimP	-1.07168	-0.464691	-0.669957	-0.334696	0.0759351	-0.383002
7332135	CCNA_00045	ppa	inorganic pyrophosphatase	-1.46297	-1.22202	-0.782455	-0.782766	-0.357699	-0.438596
7332136	CCNA_00046	CCNA_00046	hypothetical protein	-0.838419	-0.688971	-0.599191	-0.612217	-0.196881	-0.475231
7332137	CCNA_00047	trmB	tRNA m7-G46 methyltransferase	-0.809235	-0.440291	-0.375052	-0.326459	-0.156259	-0.274268
7332138	CCNA_00048	metK	S-adenosylmethionine synthetase	-2.05011	-1.68072	-1.20247	-1.20156	-1.28205	-1.40447
7332139	CCNA_00049	hipB	HTH transcriptional regulator	-0.0238965	-0.00115339	-0.105741	-0.0768713	-0.268808	-0.00572596
7332140	CCNA_00050	lnt	apolipoprotein N-acyltransferase	0.203378	0.33292	0.162018	0.112353	-0.243084	-0.0480436
7332141	CCNA_00051	corC	magnesium and cobalt efflux protein CorC	-0.100075	0.184937	0.0676657	0.0166058	-0.183267	-0.0569893
7332142	CCNA_00052	ybeY	metal-dependent hydrolase/metalloproteinase	0.0367083	0.514417	0.197484	0.331099	-0.405013	0.241543
7332143	CCNA_00053	phoH	phosphate starvation-inducible protein PhoH	0.421887	0.823355	0.46067	0.664072	-0.209946	0.443196
7332144	CCNA_00054	miaB	tRNA 2-methylthioadenosine synthase	0.367373	0.786131	0.420039	0.593847	-0.0619765	0.408247
7332145	CCNA_00055	CCNA_00055	ferric uptake regulation protein	0.231189	0.330773	0.113319	0.189896	-0.463464	0.157525
7332146	CCNA_00056	CCNA_00056	ribosomal-protein-S18-alanine acetyltransferase	-0.012589	0.185038	-0.0179737	-0.0432919	-0.0996396	-0.03567
7332147	CCNA_00057	CCNA_00057	glycoprotease family protein	-0.0374257	0.103759	0.115582	0.0551518	0.260914	-0.03607
7332148	CCNA_00058	CCNA_00058	hypothetical protein	1.06965	1.1126	0.956936	0.86413	0.24834	0.881868
7332149	CCNA_00059	CCNA_00059	oxygen-insensitive NADH nitroreductase	3.17322	3.00937	3.12726	2.74905	-0.151558	2.93759
7332150	CCNA_00060	CCNA_00060	mitochondrial-type Fe-S cluster assembly protein NFU	3.18327	2.92443	3.15701	2.74621	-0.347933	3.12935
7332151	CCNA_00061	CCNA_00061	cytochrome p450	0.29451	0.403044	0.248973	0.292572	0.867639	0.596566
7332152	CCNA_00062	trpS	tryptophanyl-tRNA synthetase	-0.670759	-0.409576	-0.109059	-0.21831	0.658893	0.0423274
7332153	CCNA_00063	mviN	MviN-family integral membrane protein	-0.690517	-0.470102	-0.462462	-0.365598	-0.167479	-0.333275
7332154	CCNA_00064	CCNA_00064	methyl-accepting chemotaxis protein	0.146243	0.0701752	0.198793	0.162984	0.28849	0.0297246
7332155	CCNA_00065	CCNA_00065	S-adenosylmethionine-dependent methyltransferase	-0.372432	-0.249199	-0.331235	-0.352749	-0.476524	-0.295897
7332156	CCNA_00066	CCNA_00066	Rieske (2Fe-2S) domain protein	2.08448	1.7792	1.54262	1.15422	-0.0931812	1.31195
7332157	CCNA_00067	CCNA_00067	YciI-like protein	1.90065	1.67397	1.46844	1.1779	-0.367946	1.265
7332158	CCNA_00068	gpsA	NAD(P)H-dependent glycerol-3-phosphate dehydrogenase	1.85307	1.59355	1.29287	1.10063	-0.267979	1.27713
7332159	CCNA_00069	tsaD	O-sialoglycoprotein endopeptidase	2.00962	1.76019	1.28236	1.2339	-0.266558	1.34145
7332160	CCNA_00070	hemC	porphobilinogen deaminase	-0.60607	-0.477969	-0.47543	-0.45644	-0.502917	-0.209553
7332161	CCNA_00071	CCNA_00071	uroporphyrinogen-III synthase	-0.505166	-0.462837	-0.339876	-0.431585	-0.306595	-0.205942
7332162	CCNA_00072	CCNA_00072	hypothetical protein	-0.854415	-0.740916	-0.363497	-0.464519	-0.0601713	-0.469019
7332163	CCNA_00073	CCNA_00073	HemY domain membrane protein	-0.469537	-0.445411	-0.0913571	-0.31271	-0.0260446	-0.26857
7332165	CCNA_00074	CCNA_00074	multifunctional fatty acid oxidation complex subunit alpha FadJ	0.590664	0.30963	0.698592	0.350236	0.0720379	0.677369
7332166	CCNA_00075	CCNA_00075	3-ketoacyl-CoA thiolase	0.722216	0.483504	0.765039	0.435853	-0.0751973	0.862615
7332167	CCNA_00076	CCNA_00076	hypothetical protein	1.1913	0.975029	0.974867	0.725799	0.307509	1.14247
7332168	CCNA_00077	CCNA_00077	acyl-CoA dehydrogenase, long-chain specific	1.31406	1.04742	1.18145	0.96023	0.589035	1.2754
7332169	CCNA_00078	CCNA_00078	acyl-CoA dehydrogenase	1.33147	1.00489	1.31212	0.923651	0.664792	1.49217
7332170	CCNA_00079	CCNA_00079	MerR-family transcriptional regulator	0.559274	0.642384	0.469878	0.724848	1.0768	0.525104
7332171	CCNA_00080	CCNA_00080	LexA-related transcriptional repressor	0.374612	0.107114	0.438589	0.531491	1.66116	-0.177364
7332172	CCNA_00081	CCNA_00081	hypothetical protein	0.463888	-0.0460415	0.466045	0.492158	1.65981	-0.245377
7332173	CCNA_00082	lysS	class 1 lysyl-tRNA synthetase	-0.853663	-0.617147	-0.435779	-0.421939	-0.140823	-0.22996
7332174	CCNA_00083	CCNA_00083	phosphoglucomutase/phosphomannomutase	-0.144514	-0.152904	0.0363284	-0.132161	-0.184314	-0.018338
7332175	CCNA_00084	purH	phosphoribosylaminoimidazolecarboxamide formyltransferase/IMP cyclohydrolase	-0.798213	-0.542287	-0.71167	-0.422499	-0.278864	-0.811875
7332176	CCNA_00085	CCNA_00085	dienelactone hydrolase-related protein	0.0966456	-0.0972142	-0.0171229	0.0321053	0.445374	-0.152313
7332177	CCNA_00086	gdhZ	NAD-specific glutamate dehydrogenase GdhZ	-1.02261	-0.506808	-0.862085	-0.552678	-0.325886	-0.459371
7332179	CCNA_00087	CCNA_00087	conserved membrane spanning protein	-0.23484	-0.275073	-0.06321	-0.316434	-0.0588882	-0.299845
7330130	CCNA_00088	CCNA_00088	HerA helicase-related ATPase	-0.420198	-0.490073	-0.128344	-0.377974	-0.277685	-0.157596
7332343	CCNA_00089	CCNA_00089	MHYT/PAS-family GGDEF/EAL protein	-1.89356	-1.56373	-1.73162	-1.35004	-0.440305	-1.55776
7332344	CCNA_00090	CCNA_00090	UDP-glucose 4-epimerase	0.424309	0.203864	0.472067	0.124844	-0.067317	0.438068
7332345	CCNA_00091	CCNA_00091	transporter, drug/metabolite exporter family	-0.494974	-0.368353	-0.447363	-0.442334	-0.308136	-0.460912
7332346	CCNA_00092	CCNA_00092	short chain dehydrogenase	-0.270938	-0.236365	-0.168733	-0.158707	-0.0434263	0.0458921
7332347	CCNA_00093	CCNA_00093	hypothetical protein	-1.794	-0.896681	-1.17086	-0.962797	-1.01711	-1.04142
7332348	CCNA_00094	hfsJ	WecG/TagA-family glycosyltransferase HfsJ	-1.60798	-0.817241	-1.04795	-0.793032	-0.905292	-0.740136
7332349	CCNA_00095	CCNA_00095	quinone oxidoreductase	2.07804	0.76125	2.02043	0.528551	0.461039	1.98913
7332350	CCNA_00096	CCNA_00096	L-asparaginase	-0.304839	-0.307028	0.0294374	-0.248647	-0.194933	0.0766861
7332351	CCNA_00097	CCNA_00097	hypothetical protein	0.850233	0.725419	0.527936	0.436182	-0.0275896	0.511568
7332352	CCNA_00098	CCNA_00098	hypothetical protein	0.368589	-0.100905	-0.0528244	-0.0169636	-0.357604	0.0206415
7332353	CCNA_00099	fzlC	FtsZ-binding protein FzlC	-0.136802	-0.190478	-0.159326	-0.336555	-0.0642268	-0.144806
7332354	CCNA_00100	CCNA_00100	Ribulose-5-phosphate 3-epimerase	-0.89673	-0.679837	-0.536648	-0.449457	-0.0414745	-0.347925
7332355	CCNA_00101	rsmB	16S rRNA m5C methyltransferase RsmB	-0.281076	-0.18271	-0.0250627	-0.193956	-0.159635	-0.113767
7332356	CCNA_00102	CCNA_00102	hypothetical protein	3.97918	3.91339	3.45336	3.18931	0.334798	3.5701
7332357	CCNA_00103	CCNA_00103	gamma-glutamyltranspeptidase	2.18808	1.80736	1.46401	1.07497	-0.284923	1.35014
7332358	CCNA_00104	pyrF	orotidine 5'-phosphate decarboxylase	0.573772	0.55315	0.446415	0.342007	-0.236981	0.448183
7332359	CCNA_00105	CCNA_00105	MarC family integral membrane protein	-0.141213	-0.128482	-0.0722445	-0.180803	-0.440763	0.126592
7332360	CCNA_00106	CCNA_00106	2-polyprenyl-6-methoxyphenol hydroxylase	0.259495	0.288789	0.0198442	0.0347464	-0.151338	0.130362
7332361	CCNA_00107	CCNA_00107	Trm112p-like protein	1.74223	1.50257	1.17621	1.12069	-0.251555	1.55188
7332362	CCNA_00108	CCNA_00108	lon endopeptidase-related protein	3.47822	3.23888	2.79601	2.67833	-0.335287	2.9797
7332363	CCNA_00109	CCNA_00109	thioredoxin	3.63843	3.4602	3.12791	2.88904	-0.343032	3.26884
7332364	CCNA_00110	CCNA_00110	DNA-binding protein	0.197102	0.222921	0.388275	0.10631	-0.121943	0.686463
7332365	CCNA_00111	CCNA_00111	hypothetical protein	-0.343634	-0.355748	-0.071668	-0.453228	-0.0822838	0.0301254
7332366	CCNA_00112	CCNA_00112	glyoxalase family protein	0.196315	0.0497162	0.163455	-0.207079	-0.113986	0.409351
7332367	CCNA_00113	CCNA_00113	hypothetical protein	0.0727019	0.0941706	0.227064	0.423905	0.766733	0.095573
7332368	CCNA_00114	CCNA_00114	MarR/EmrR-family transcriptional regulator	0.177165	0.178871	0.459546	0.490854	0.644004	0.225817
7332369	CCNA_00115	CCNA_00115	TolB protein	-0.780043	-0.800656	-0.556804	-0.623704	-0.129878	-0.502535
7332370	CCNA_00116	glmM	phosphoglucosamine mutase	-0.525175	-0.521293	-0.216929	-0.298709	0.109909	-0.470091
7332371	CCNA_00117	glmS	glucosamine-fructose-6-phosphate aminotransferase, isomerizing	0.771581	0.259928	0.871209	0.27891	-0.356228	0.827721
7332372	CCNA_00118	CCNA_00118	porphyrin biosynthesis protein	0.80529	0.356698	0.522311	0.191136	-0.378914	0.435487
7332373	CCNA_00119	CCNA_00119	hypothetical protein	0.388329	0.0478402	0.311123	0.0154904	-0.241796	0
7332374	CCNA_00120	CCNA_00120	putative acetyltransferase	0.532002	0.165183	0.455674	0.00885272	0.103497	0.0395547
7332375	CCNA_00121	CCNA_00121	hypothetical protein	0.714002	0.276783	0.524954	0.218005	0.444021	0.253743
7332376	CCNA_00122	CCNA_00122	hypothetical protein	0.85476	0.447477	0.579986	0.351448	0.588947	0.325216
7332377	CCNA_00123	CCNA_00123	3-hydroxyacyl CoA dehydrogenase	0.369133	-0.119302	0.320175	-0.0496857	0.747136	-0.110051
7332378	CCNA_00124	CCNA_00124	hypothetical protein	1.01117	0.0443371	0.897314	0.239387	0.995984	0.175996
7332379	CCNA_00125	CCNA_00125	amino acid efflux permease	1.38079	1.12838	0.771649	0.641566	-0.0155533	0.522642
7332380	CCNA_00126	CCNA_00126	glutathione S-transferase	-1.40471	-1.17069	-0.956568	-1.12	-0.0710584	-0.870244
7332381	CCNA_00127	CCNA_00127	KTSC domain protein	0.179368	-0.0835519	-0.140431	0.0132727	-0.319901	0.155477
7332382	CCNA_00128	argG	argininosuccinate synthase	-0.996429	-0.585289	-0.493139	-0.352884	-0.343509	-0.32097
7332383	CCNA_00129	CCNA_00129	hypothetical protein	-1.41505	-1.10145	-0.82378	-0.749531	-0.327673	-0.727222
7332384	CCNA_00130	kup	Kup system potassium uptake protein	-1.46123	-1.15443	-0.744214	-0.741243	-0.117873	-0.634885
7332385	CCNA_00131	CCNA_00131	Rrf2 family protein	3.99543	3.77218	3.32179	3.14867	-0.135584	3.07069
7332386	CCNA_00132	hetN	ketoacyl reductase hetN	1.80495	1.53569	1.22913	0.959071	-0.179196	1.01555
7332387	CCNA_00133	rlmN	radical SAM family enzyme	-0.0709238	-0.0754872	0.141514	0.0349031	0.246809	0.029734
7332388	CCNA_00134	CCNA_00134	surface protein	-0.44376	-0.399295	-0.252808	-0.211674	0.0283882	-0.226653
7332389	CCNA_00135	CCNA_00135	trypsin-like peptidase	-0.482151	-0.465101	-0.261697	-0.338974	0.123826	-0.377674
7332390	CCNA_00136	CCNA_00136	AmpG protein	-0.932595	-0.808119	-0.699356	-0.614639	-0.0208876	-0.777049
7332391	CCNA_00137	shkA	hybrid two-component histidine kinase/receiver protein ShkA	-1.15463	-0.706431	-0.522589	-0.449381	-0.168909	-0.673755
7332392	CCNA_00138	CCNA_00138	TonB-dependent receptor	1.57245	0.254561	0.827193	0.0242222	-0.75401	1.91343
7332393	CCNA_00139	chlI	magnesium chelatase subunit ChlI-like ATPase	3.22718	3.08142	2.2349	2.0765	0.0894652	2.49579
7332394	CCNA_00140	gshB	glutathione synthetase	4.46851	3.93807	3.15702	2.92515	-0.418911	3.46946
7332395	CCNA_00141	CCNA_00141	tetratricopeptide repeat family protein	0.0107376	-0.354474	-0.0103721	-0.253101	-0.166974	-0.104289
7332396	CCNA_00142	CCNA_00142	endonuclease	-0.155227	-0.271325	-0.0863245	-0.325848	-0.237804	-0.148295
7332397	CCNA_00143	rsmI	ribosomal RNA small subunit methyltransferase I	-0.255295	-0.378536	-0.0899988	-0.255099	-0.150075	-0.185639
7332398	CCNA_00144	CCNA_00144	oxygen-independent coproporphyrinogen-III oxidase	0.592021	0.210104	0.395994	0.0552984	-0.21612	0.31834
7332399	CCNA_00145	CCNA_00145	xanthosine triphosphate pyrophosphatase	-0.0611923	-0.212481	0.102741	-0.224705	-0.249277	0.12911
7332400	CCNA_00146	CCNA_00146	glutathione S-transferase	1.42112	0.962217	0.909953	0.547096	-0.467235	0.889919
7332401	CCNA_00147	CCNA_00147	hypothetical protein	2.46707	1.75606	1.68387	1.55303	1.57362	1.43073
7332402	CCNA_00148	CCNA_00148	hypothetical protein	0.945767	0.792036	0.761181	0.862784	1.52219	0.470846
7332403	CCNA_00149	CCNA_00149	Cro/CI-family transcriptional regulator	1.64433	1.43096	1.26216	1.2889	1.24338	1.12314
7332404	CCNA_00150	CCNA_00150	PDZ domain family protein	2.95851	2.39613	2.15695	1.96621	0.910576	2.03147
7332405	CCNA_00151	rph	ribonuclease PH	-0.344048	-0.177782	0.163619	0.11368	0.352043	-0.0109198
7332406	CCNA_00152	hrcA	winged helix-turn-helix transcription repressor HrcA	2.21867	2.13876	1.7839	1.71163	0.256669	1.80656
7332407	CCNA_00153	grpE	adenine nucleotide exchange factor GrpE	2.55099	2.467	2.35554	2.10341	-0.146524	2.37137
7332408	CCNA_00154	CCNA_00154	hypothetical protein	2.08817	2.33567	2.19523	1.92556	-0.210335	2.08314
7332409	CCNA_00155	dnaN	DNA polymerase III, beta chain	-1.21834	-0.891951	-0.727917	-0.66102	-0.42202	-0.781987
7332410	CCNA_00156	CCNA_00156	ArsR-family transcriptional regulator	0.978033	0.512265	0.369239	0.333098	0.185583	0.580791
7332411	CCNA_00157	CCNA_00157	glyoxalase family protein	-0.32753	-0.782315	-0.467341	-0.530236	-0.389754	-0.22469
7332412	CCNA_00158	recF	DNA replication and repair protein recF	-0.460519	-0.439837	-0.353633	-0.137233	0.478817	-0.258991
7332413	CCNA_00159	gyrB	DNA gyrase subunit B	-1.02897	-0.999481	-0.669724	-0.686978	-0.224337	-0.43215
7332414	CCNA_00160	CCNA_00160	methyl-accepting chemotaxis protein	-0.395977	-0.20402	-0.383332	-0.197934	-0.00151369	-0.36383
7332415	CCNA_00161	CCNA_00161	hypothetical protein	0.207899	0.20656	0.499609	0.329077	0.178338	0.605653
7332416	CCNA_00162	CCNA_00162	hypothetical protein	-0.330881	0.0637999	0.134524	0.124324	0.251565	0.238148
7332417	CCNA_00163	CCNA_00163	exopolysaccharide transport family protein	-1.31381	-0.806613	-0.783385	-0.465128	-0.253554	-0.854753
7332418	CCNA_00164	CCNA_00164	O-antigen polymerase	-1.25659	-0.782952	-0.90374	-0.581085	-0.348018	-0.789793
7332419	CCNA_00165	pssY	polyisoprenylphosphate hexose-1-phosphotransferase pssY	-0.669758	-0.460088	-0.655757	-0.470429	-0.14126	-0.535143
7332420	CCNA_00166	CCNA_00166	putative transglutaminase-like cysteine proteinase	-2.3921	-2.22843	-1.48912	-1.96626	-1.72632	-1.76785
7332421	CCNA_00167	CCNA_00167	metallophosphatase family protein	-1.07033	-0.852438	-0.81837	-0.614809	0.0769861	-0.809497
7332422	CCNA_00168	CCNA_00168	polysaccharide export protein	1.26397	0.146848	1.13493	0.532532	1.33046	0.15481
7332423	CCNA_00169	CCNA_00169	hypothetical protein	-0.527655	-0.411944	-0.305277	0.0495549	0.683824	-0.602016
7330214	CCNA_00170	CCNA_00170	TonB-dependent receptor	0.268568	0.289361	0.153251	0.318592	0.436826	-0.0359811
7330215	CCNA_00171	CCNA_00171	type II secretion pathway protein C	-0.837124	-0.273619	-0.414938	-0.0764774	0.647046	-0.302346
7330216	CCNA_00172	pulD	type II secretion pathway protein D	-0.390983	-0.21072	-0.0820264	0.0226238	0.0218606	-0.090465
7330217	CCNA_00173	pulE	type II secretion pathway protein E	-0.000503596	-0.109115	-0.00456728	-0.0924988	-0.232324	-0.248411
7330218	CCNA_00174	pulF	type II secretion pathway protein F	-0.394318	-0.355453	-0.230828	-0.149701	-0.233044	-0.339971
7330219	CCNA_00175	CCNA_00175	type II secretion pathway protein G	-0.0855865	-0.0994047	0.0700224	-0.261516	-0.414517	0.046391
7330220	CCNA_00176	CCNA_00176	type II secretion pathway protein H	0.0139683	-0.0221501	0.111087	0.0257586	-0.269851	-0.266035
7330221	CCNA_00177	CCNA_00177	type II secretion pathway protein I	0.00485777	-0.108694	-0.0255778	-0.0372823	-0.31963	-0.397604
7330222	CCNA_00178	CCNA_00178	type II secretion pathway protein J	-0.182037	-0.316323	-0.0743236	-0.121354	-0.327032	-0.279427
7330223	CCNA_00179	CCNA_00179	type II secretion pathway protein K	-0.0205942	-0.120523	0.210004	-0.014248	-0.0980062	-0.196243
7330224	CCNA_00180	CCNA_00180	type II secretion pathway protein L	0.132889	-0.0988846	0.201048	-0.084635	-0.437203	0.0533037
7330225	CCNA_00181	CCNA_00181	type II secretion pathway protein M	-0.0873496	-0.0381688	0.204737	0.103256	-0.306942	0.109418
7330226	CCNA_00182	CCNA_00182	type II secretion pathway protein N	0.408481	0.0820887	0.309796	-0.00217221	-0.25427	0.154733
7330227	CCNA_00183	pulO	type II secretory pathway, prepilin signal peptidase	0.0374758	-0.0494114	0.0190566	0.0600762	-0.0302676	0.115019
7330228	CCNA_00184	CCNA_00184	hypothetical protein	1.12169	1.35954	1.02502	0.916533	-0.155412	1.28042
7330229	CCNA_00185	CCNA_00185	TonB-dependent receptor	1.6403	1.45236	1.17931	1.09397	0.425993	1.67855
7330231	CCNA_00186	CCNA_00186	guanine-hypoxanthine permease	-0.330825	-0.585982	-0.599506	-0.652588	-0.517219	-0.640459
7330232	CCNA_00187	CCNA_00187	NUP-family purine nucleoside permease	1.90171	1.67793	1.22034	1.05535	-0.44777	1.11962
7330233	CCNA_00188	CCNA_00188	ABC transporter ATP-binding protein	3.38731	3.1612	2.76847	2.58281	-0.342455	2.65452
7330234	CCNA_00189	CCNA_00189	zinc-finger domain protein	-1.77344	-1.29404	-0.833001	-0.727878	-0.298284	-0.686675
7330235	CCNA_00190	CCNA_00190	acyl-CoA hydrolase	-1.32214	-0.891325	-0.653924	-0.64283	-0.210855	-0.483268
7330236	CCNA_00191	CCNA_00191	N-acetylglutamate synthase domain protein	-0.0944254	-0.218856	-0.0645432	-0.0750736	0.436046	-0.184575
7330237	CCNA_00192	CCNA_00192	long-chain-fatty-acid--CoA ligase	0.37187	0.120452	-0.0849815	0.0374987	0.264986	-0.0327575
7330238	CCNA_00193	leuB	3-isopropylmalate dehydrogenase	2.23065	1.81253	1.66156	1.29663	-0.527485	1.14623
7330239	CCNA_00194	CCNA_00194	Antibiotic biosynthesis monooxygenase family protein	2.29012	2.03115	1.68357	1.49553	-0.208288	1.14924
7330240	CCNA_00195	leuD	3-isopropylmalate dehydratase small subunit	2.41603	2.11981	1.79244	1.56799	-0.306942	1.37257
7330241	CCNA_00196	leuC	3-isopropylmalate dehydratase large subunit	2.38623	2.02697	1.83132	1.50958	-0.147044	1.35147
7330243	CCNA_00197	rplS	LSU ribosomal protein L19P	-0.970572	-0.19817	-0.171826	-0.0555478	0	-0.285354
7330244	CCNA_00198	trmD	tRNA (guanine-N1) -methyltransferase	-0.930405	-0.387576	-0.312666	-0.0566989	-0.0938059	-0.225643
7330245	CCNA_00199	CCNA_00199	TadG/vWA-family protein	-1.24199	-0.842667	-0.839526	-0.682849	-0.463049	-0.680839
7330246	CCNA_00200	CCNA_00200	2OG-Fe(II) oxygenase superfamily protein	-0.918275	-0.824554	-0.365248	-0.518236	-0.157641	-0.280836
7330247	CCNA_00201	CCNA_00201	outer membrane protein	0.701184	0.459332	0.507584	0.163415	0.126874	0.489537
7330248	CCNA_00202	CCNA_00202	DesA-family fatty acid desaturase	3.0065	2.68681	2.10678	1.96939	-0.292434	1.9344
7330249	CCNA_00203	CCNA_00203	sterol desaturase family protein	0.835951	0.652985	0.248151	0.0996328	-0.228048	-0.00406447
7330250	CCNA_00204	kefB	glutathione-regulated potassium-efflux system protein kefB	1.00356	0.574691	0.571162	0.293262	-0.274959	0.416334
7330251	CCNA_00205	CCNA_00205	NAD(P)H-quinone reductase	0.775384	0.50741	0.384942	0.106943	-0.197208	0.217076
7330252	CCNA_00206	CCNA_00206	succinyl-CoA:3-ketoacid-coenzyme A transferase subunit A	-0.781738	-0.778734	-0.66002	-0.896014	-0.146683	0.073609
7330253	CCNA_00207	CCNA_00207	succinyl-CoA:3-ketoacid-coenzyme A transferase subunit B	-0.71008	-0.817452	-0.582621	-0.904477	-0.177686	0.2555
7330254	CCNA_00208	CCNA_00208	type 1 glutamine amidotransferase (GATase1)-like domain protein	-0.262174	-0.304371	0.0222469	-0.232383	0.10775	0.404586
7330255	CCNA_00209	CCNA_00209	undecaprenyl-phosphomannose:protein mannosyltransferase	0.281637	0.101099	0.30294	0.116843	0.132051	0.453355
7330256	CCNA_00210	CCNA_00210	TonB-dependent receptor	-1.18067	-0.724452	-0.56311	-0.521472	-0.601673	-0.028574
7330257	CCNA_00211	CCNA_00211	Porphyromonas-type peptidyl-arginine deiminase	0.931356	1.22807	0.871057	1.06119	-0.398033	0.8248
7330258	CCNA_00212	CCNA_00212	N-carbamoylputrescine amidase	0.954409	1.29597	0.866339	1.05229	-0.384104	0.798424
7330259	CCNA_00213	CCNA_00213	ribosomal-protein-alanine acetyltransferase	1.18259	1.49238	0.839056	1.06234	-0.323047	0.726585
7330260	CCNA_00214	CCNA_00214	TonB-dependent receptor	-1.54081	-1.40804	-1.61687	-1.56949	-0.748495	-1.92464
7330261	CCNA_00215	CCNA_00215	SapC surface layer protein	-1.41234	-1.18919	-0.629562	-0.684949	-0.603452	-0.408717
7330262	CCNA_00216	CCNA_00216	hot dog superfamily protein	-1.11503	-0.967051	-0.756458	-0.624842	-0.0532291	-0.826623
7330263	CCNA_00217	CCNA_00217	thiol:disulfide interchange protein DsbD	2.20021	1.78228	1.47542	1.17251	0.00749061	1.15577
7330264	CCNA_00218	CCNA_00218	hypothetical protein	1.10243	0.885758	0.772847	0.674674	0.496268	0.847267
7330265	CCNA_00219	CCNA_00219	hypothetical protein	#VALUE!	#VALUE!	#VALUE!	#VALUE!	#VALUE!	#VALUE!
7330266	CCNA_00220	CCNA_00220	thiol-disulfide isomerase and thioredoxin	0.492232	0.171248	0.403912	0.113305	-0.000556074	0.44457
7330267	CCNA_00221	CCNA_00221	hypothetical protein	-0.435035	-0.540805	-0.261496	-0.435692	-0.170167	-0.423133
7330268	CCNA_00222	pgi	glucose-6-phosphate isomerase/glucose-6 phosphate 1-epimerase	-0.18766	-0.192969	0.123174	-0.015041	0.256027	-0.127972
7330269	CCNA_00223	CCNA_00223	esterase lipase Family protein	0.162806	0.0656408	0.243448	0.21461	0.749101	-0.0519442
7330270	CCNA_00224	CCNA_00224	TonB-dependent receptor protein	0.256193	0.0839039	0.11607	0.457804	1.78589	-0.544917
7330271	CCNA_00225	CCNA_00225	hypothetical protein	-0.750055	-0.850447	-0.918126	-0.783703	-0.19211	-0.530398
7330272	CCNA_00226	CCNA_00226	hypothetical protein	-0.806858	-0.670761	-0.991909	-0.229918	0.13733	-0.381881
7330273	CCNA_00227	CCNA_00227	methyltransferase	-1.08597	-1.04063	-0.826673	-0.789158	-0.132705	-0.559135
7330274	CCNA_00228	CCNA_00228	putative membrane spanning protein	-1.38475	-1.25391	-1.06518	-0.983808	-0.342801	-0.66285
7330275	CCNA_00229	CCNA_00229	CAAX amino terminal protease family protein	0.0767462	-0.0334166	0.0501775	-0.108292	-0.112555	0.22895
7330276	CCNA_00230	CCNA_00230	ribosomal large subunit pseudouridine synthase B	-0.585311	-0.38822	-0.255167	-0.327672	-0.205081	-0.132576
7330277	CCNA_00231	tadA	tRNA-specific adenosine deaminase	-0.842689	-0.660732	-0.483801	-0.48148	-0.0930036	-0.430322
7330278	CCNA_00232	CCNA_00232	hypothetical protein	-0.977573	-0.845424	-0.638428	-0.732503	-0.117613	-0.531401
7330279	CCNA_00233	CCNA_00233	UDP-N-acetylglucosamine 4,6-dehydratase	-0.857109	-0.897257	-0.473726	-0.761407	-0.59589	-0.702228
7330280	CCNA_00234	CCNA_00234	WecE-family cell wall biogenesis enzyme	-0.639997	-0.668731	-0.420721	-0.611158	-0.488763	-0.579271
7330281	CCNA_00235	CCNA_00235	hypothetical protein	-0.442284	-0.431668	-0.471725	-0.44027	-0.265584	-0.400243
7330282	CCNA_00236	CCNA_00236	hypothetical protein	-1.2936	-0.872387	-0.982213	-0.819222	-0.452299	-0.711952
7330283	CCNA_00237	chvI	two-component response regulator chvI	1.00689	0.288939	0.816629	0.497414	1.25268	0.727721
7330284	CCNA_00238	chvG	two-component sensor histidine kinase chvG	1.39731	0.587574	0.97795	0.610288	1.16288	0.555412
7330285	CCNA_00239	hprK	serine kinase/phosphatase HprK	1.42447	0.653766	0.88061	0.531715	0.933267	0.528004
7330286	CCNA_00240	CCNA_00240	PTS system, IIA component	-1.07987	-1.06514	-0.732947	-0.714287	-0.0293123	-0.559484
7330287	CCNA_00241	CCNA_00241	phosphocarrier protein HPr	-1.06181	-0.97989	-0.69101	-0.746876	-0.0291583	-0.712243
7330288	CCNA_00242	CCNA_00242	hypothetical protein	#VALUE!	#VALUE!	#VALUE!	#VALUE!	#VALUE!	#VALUE!
7330289	CCNA_00243	CCNA_00243	hypothetical protein	-1.06118	-0.557627	-0.548045	-0.477565	-0.0623055	-0.652765
7330290	CCNA_00244	CCNA_00244	HAD superfamily phophatase	1.47538	0.764184	1.20652	0.471572	0.236279	1.27608
7330291	CCNA_00245	CCNA_00245	pterin-4-alpha-carbinolamine dehydratase	-0.418425	-0.290991	-0.26131	-0.225052	-0.355575	0.124216
7330292	CCNA_00246	CCNA_00246	cyclohexanol dehydrogenase	0.0207647	-0.0872451	0.0830623	-0.114267	0.181485	0.303008
7330536	CCNA_00247	spdR	two-component receiver protein SpdR	-0.325506	-0.37494	-0.250024	-0.296168	-0.220594	-0.110204
7330700	CCNA_00248	CCNA_00248	sensor histidine protein kinase	0.117402	0.0240207	0.0207058	-0.00599289	-0.175599	0.1505
7330701	CCNA_00249	CCNA_00249	SCO1/SenC family protein	-0.230909	-0.0737136	-0.146262	-0.0668612	-0.202693	0.00814844
7330702	CCNA_00250	CCNA_00250	poly(3-hydroxyalkanoate) depolymerase	0.139204	-0.106771	0.0987037	-0.121425	0.452953	-0.00725574
7330703	CCNA_00251	CCNA_00251	zinc metalloprotease	1.82713	1.69666	1.26026	1.25554	0.563513	1.21438
7330704	CCNA_00252	pbpX	multimodular transpeptidase-transglycosylase PbpX	0.146572	-0.216153	-0.0340496	-0.09405	0.168766	-0.241756
7330705	CCNA_00253	asd	aspartate-semialdehyde dehydrogenase	-1.19185	-0.955389	-0.928788	-0.890479	-0.27745	-0.837797
7330706	CCNA_00254	CCNA_00254	RarD family membrane permease	2.31974	1.70881	1.2751	1.15901	-0.150982	1.10918
7330707	CCNA_00255	CCNA_00255	esterase	-0.0925872	-0.119898	-0.0703792	-0.180096	-0.157443	-0.0464477
7330708	CCNA_00256	CCNA_00256	pyridoxine kinase	-0.713172	-0.488178	-0.418962	-0.367358	-0.225468	-0.258378
7330709	CCNA_00257	ahcY	adenosylhomocysteinase	-2.91286	-2.03337	-1.89227	-1.45255	-1.60632	-1.91205
7330710	CCNA_00258	CCNA_00258	hypothetical protein	#VALUE!	#VALUE!	#VALUE!	#VALUE!	#VALUE!	#VALUE!
7330711	CCNA_00259	CCNA_00259	hypothetical protein	-0.138877	-0.286227	-0.162656	-0.0631788	-0.0436239	0.0968475
7330712	CCNA_00260	CCNA_00260	glutathione S-transferase	0.457473	0.246887	0.267463	0.0255637	-0.149516	0.303194
7330713	CCNA_00261	CCNA_00261	ribonucleoside-diphosphate reductase beta chain	-1.30357	-1.24975	-0.85407	-0.866718	-0.159536	-0.755631
7330714	CCNA_00262	CCNA_00262	ketopantoate reductase panE/ApbA family protein	3.02902	1.91852	2.15828	1.43841	0.688217	1.65341
7330715	CCNA_00263	CCNA_00263	hypothetical protein	5.09403	3.06419	3.45054	2.47068	1.35723	2.95501
7330716	CCNA_00264	CCNA_00264	C4-dicarboxylate transport protein	-1.36256	-1.04878	-0.99215	-0.837772	-0.588237	-0.692939
7330717	CCNA_00265	amn	AMP nucleosidase	-0.938576	-0.616997	-0.733141	-0.399652	0.691709	-0.185924
7330718	CCNA_00266	CCNA_00266	3-ketoacyl-CoA thiolase	-0.0486602	0.112292	-0.0225291	0.269309	1.11874	0.123889
7330719	CCNA_00267	CCNA_00267	MutT-like protein	-1.04452	-0.799583	-0.644875	-0.535613	0.286461	-0.493335
7330721	CCNA_00268	dnaX	DNA polymerase III subunit gamma/tau	-0.148986	0.00695915	-0.235737	-0.139401	-0.186473	-0.0455996
7330722	CCNA_00269	CCNA_00269	YbaB/EbfC-family DNA-binding protein	-0.413174	-0.226039	-0.191258	-0.209614	-0.493766	0.0345548
7330723	CCNA_00270	recR	Recombination protein recR	-0.319568	-0.0762003	-0.183639	-0.160005	-0.386423	-0.0795146
7330724	CCNA_00271	CCNA_00271	hypothetical protein	-1.00079	-0.6043	-0.622535	-0.388829	-0.712542	-0.528214
7330725	CCNA_00272	CCNA_00272	RmuC family protein	0.126154	-0.0647454	0.149531	0.024418	0.697825	0.00856251
7330726	CCNA_00273	def	peptide deformylase	1.09608	1.40789	1.16673	1.31087	0.184704	1.0457
7330727	CCNA_00274	CCNA_00274	hypothetical protein	1.28315	1.13284	0.847799	0.776842	0.530387	1.05023
7330728	CCNA_00275	CCNA_00275	transposase, DDE family	0.781685	0.477088	0.462003	0.342916	0.413043	0.454774
7330729	CCNA_00276	CCNA_00276	hypothetical protein	-0.0059802	-0.352152	-0.203624	-0.15398	-0.389614	0.237864
7330730	CCNA_00277	dapE	succinyl-diaminopimelate desuccinylase	-0.607387	-0.432314	-0.37242	-0.305655	-0.0877925	-0.169455
7330731	CCNA_00278	glsA	glutaminase	-0.255317	-0.246358	-0.209423	-0.339046	-0.184565	-0.143176
7330732	CCNA_00279	CCNA_00279	NAD(P)H-quinone reductase	-1.0501	-0.801323	-1.20659	-0.846061	-0.926202	-0.557311
7330733	CCNA_00280	truA	tRNA pseudouridine synthase A	-0.396604	-0.196692	-0.23633	-0.210682	-0.186685	-0.110076
7330734	CCNA_00281	fmt	methionyl-tRNA formyltransferase	-0.628787	-0.332282	-0.285918	-0.296884	-0.0183401	-0.197569
7330735	CCNA_00282	CCNA_00282	conserved cell surface protein	-0.805181	-0.614064	-0.42397	-0.413656	0.138005	-0.568324
7330736	CCNA_00283	dapD	2,3,4,5-tetrahydropyridine-2-carboxylate N-succinyltransferase	-1.54112	-1.18393	-0.931151	-0.812593	-0.562538	-0.644926
7330737	CCNA_00284	CCNA_00284	pyrimidine 5'-nucleotidase family protein	-1.03071	-0.656144	-0.701813	-0.555395	-0.360233	-0.386584
7330738	CCNA_00285	argB	acetylglutamate kinase	-1.35162	-0.902033	-0.785442	-0.539699	-0.510214	-0.504147
7330739	CCNA_00286	lovR	two-component receiver domain protein LovR	-0.521336	-0.493839	-0.476502	-0.143559	1.03434	-1.04643
7330740	CCNA_00287	lovK	photosensory histidine protein kinase LovK	-0.437774	-0.574528	-0.660125	-0.581008	0.198138	-0.713923
7330741	CCNA_00288	CCNA_00288	ABC-type sulfate transport system, periplasmic component	1.68522	1.15912	1.02312	0.856089	-0.464167	1.26379
7330742	CCNA_00289	CCNA_00289	hypothetical protein	1.74305	1.18986	0.768945	1.04835	0.0835776	1.09329
7330743	CCNA_00290	CCNA_00290	autotransporter protein	-0.489735	-0.603477	-0.243141	-0.34927	0.217902	-0.21069
7330744	CCNA_00291	phoR	phosphate regulon sensor protein phoR	1.16839	0.703864	0.436788	0.296248	-0.495713	0.412034
7330745	CCNA_00292	pstC	phosphate transport system permease protein pstC	-0.206667	-0.0195329	-0.217105	0.129683	0.139059	-0.0614091
7330746	CCNA_00293	pstA	phosphate transport system permease protein pstA	-0.119182	0.019205	-0.101868	0.116202	-0.209338	-0.137933
7330747	CCNA_00294	pstB	phosphate transport ATP-binding protein pstB	-0.179745	-0.12588	-0.103861	-0.0211541	-0.304521	-0.125005
7330748	CCNA_00295	phoU	phosphate transport system protein phoU	-0.0605791	-0.0793068	-0.0589818	-0.0486743	-0.455278	-0.100975
7330749	CCNA_00296	phoB	phosphate regulon response regulator PhoB	0.160025	0.106174	0.0846529	0.0616871	-0.41979	-0.0322394
7330750	CCNA_00297	CCNA_00297	two-component response regulator	0.460341	0.422487	0.251146	0.239483	-0.264368	0.30129
7330751	CCNA_00298	CCNA_00298	hypothetical protein	-0.206581	-0.313093	-0.108519	0.131512	0.12032	-0.157494
7330752	CCNA_00299	purD	phosphoribosylamine--glycine ligase	-1.06912	-0.6427	-0.626399	-0.389304	-0.103195	-0.385363
7330753	CCNA_00300	CCNA_00300	glyoxalase superfamily protein	-0.496508	-0.351732	-0.292465	-0.118212	0.33165	-0.152106
7330754	CCNA_00301	CCNA_00301	phosphotransferase family protein	-0.114622	-0.45301	0.212415	-0.442439	0.0463104	0.29839
7330755	CCNA_00302	CCNA_00302	imidazolonepropionase-related amidohydrolase	-0.897338	-0.944849	-0.540238	-0.751055	-0.218659	-0.617097
7330756	CCNA_00303	lpxK	tetraacyldisaccharide-1-P 4'-kinase	-0.305762	-0.569808	-0.265349	-0.444331	-0.197597	-0.575018
7330757	CCNA_00304	CCNA_00304	3-deoxy-D-manno-octulosonic-acid transferase	-0.075042	-0.252583	-0.079002	-0.271041	0.0514622	-0.285455
7330758	CCNA_00305	czcD	cobalt-zinc-cadmium resistance protein czcD	-0.29311	-0.43312	-0.181968	-0.275154	0.0485243	-0.257906
7330759	CCNA_00306	CCNA_00306	lysophospholipid acyltransferase	0.535978	0.110709	0.366089	0.113586	0.344917	0.0945776
7330760	CCNA_00307	CCNA_00307	phospholipid-lipopolysaccharide ABC transporter	0.49463	0.110418	0.43249	0.216283	0.533541	0.0509377
7330761	CCNA_00308	ctpA	protein tyrosine phosphatase CtpA	0.109649	0.138495	-0.124964	-0.133442	-0.293932	-0.0684631
7330762	CCNA_00309	CCNA_00309	hypothetical protein	-1.57112	-1.23841	-1.07162	-0.827023	-0.577655	-0.555173
7330763	CCNA_00310	CCNA_00310	3'-phosphoadenosine-5'-phosphosulfate (PAPS) 3'-phosphatase family protein	0.120398	0.292063	0.0309098	0.0531689	0.118039	0.162866
7330764	CCNA_00311	CCNA_00311	Zn-dependent protease family protein	-0.498216	-0.339445	-0.250441	-0.2149	-0.0577624	-0.104746
7330765	CCNA_00312	CCNA_00312	putative membrane spanning protein	-0.699361	-0.629022	-0.356963	-0.482777	-0.208891	-0.380211
7330766	CCNA_00313	CCNA_00313	peptidase, M14 family	-0.264134	-0.375972	-0.108198	-0.351612	-0.247796	-0.201824
7330767	CCNA_00314	CCNA_00314	hypothetical protein	-0.520811	-0.499625	-0.305476	-0.508479	-0.591383	-0.329314
7330768	CCNA_00315	CCNA_00315	3-polyprenyl-4-hydroxybenzoate decarboxylase	-0.371069	-0.371609	-0.248526	-0.34222	-0.341304	-0.222998
7330769	CCNA_00316	proB	glutamate 5-kinase	-0.45707	-0.323048	-0.199948	-0.242036	-0.0217213	-0.145968
7330770	CCNA_00317	cgtA	GTP-binding protein CgtA	-0.682643	-0.568528	-0.319022	-0.384414	-0.0140251	-0.0797778
7330771	CCNA_00318	CCNA_00318	hypothetical protein	-0.609751	-0.263451	-0.275205	-0.0210739	0.8718	-0.0244612
7330772	CCNA_00319	CCNA_00319	acetyltransferase, GNAT family	-0.218289	-0.0844801	0.0264541	0.152252	1.47733	0.220723
7330773	CCNA_00320	rpmA	LSU ribosomal protein L27P	-0.171766	-0.0783672	0	0	-0.114706	0.234259
7330774	CCNA_00321	rplU	LSU ribosomal protein L21P	-0.157789	0.0589429	0.173659	0.0827173	0.108587	0.221939
7330775	CCNA_00322	CCNA_00322	hypothetical protein	1.11419	0.951909	0.53426	0.68316	0.169183	0.593017
7330776	CCNA_00323	CCNA_00323	low-affinity zinc transport protein	3.56364	3.16243	2.63015	2.4782	-0.31617	2.69503
7330777	CCNA_00324	CCNA_00324	ExbD-family protein	-1.98501	-1.37658	-1.12432	-0.982097	-0.757803	-0.795064
7330778	CCNA_00325	CCNA_00325	hypothetical protein	#VALUE!	#VALUE!	#VALUE!	#VALUE!	#VALUE!	#VALUE!
7330779	CCNA_00326	CCNA_00326	vegetatible incompatibility protein HET-E-1	-0.0413339	0.0793124	-0.135067	-0.0673919	-0.121549	0.00236025
7330780	CCNA_00327	CCNA_00327	FMN-binding nitroreductase family enzyme	0.177608	0.103705	0.0526417	0.0543543	0.119037	0.130912
7331027	CCNA_00328	mtgA	monofunctional biosynthetic peptidoglycan transglycosylase MtgA	-1.10352	-1.06369	-0.919159	-0.872102	-0.406086	-0.737268
7331028	CCNA_00329	CCNA_00329	ribosomal-protein-alanine acetyltransferase	-0.622731	-0.69173	-0.363614	-0.647276	-0.35077	-0.371485
7331029	CCNA_00330	mopB	molybdenum-pterin binding protein mopB	-0.255924	-0.435161	-0.05138	-0.1938	0.0348542	-0.0755969
7331030	CCNA_00331	CCNA_00331	molybdate-binding protein	0.781215	0.344842	0.378031	0.316574	0.344596	0.313661
7331031	CCNA_00332	CCNA_00332	molybdenum transport system permease protein modB	0.694507	0.321771	0.315233	0.118865	-0.000650411	0.156771
7331032	CCNA_00333	CCNA_00333	LytTr DNA-binding domain protein	-0.269719	-0.297638	-0.173273	-0.355932	-0.23454	-0.304482
7331033	CCNA_00334	CCNA_00334	hypothetical protein	1.05321	0.987383	0.613478	0.56346	0.153084	0.892942
7331034	CCNA_00335	CCNA_00335	putative secreted protein	2.16253	1.73336	1.35763	1.0637	-0.0994672	1.62718
7331035	CCNA_00336	CCNA_00336	lignostilbene-alpha,beta-dioxygenase	0.171977	0.0184502	0.498092	0.0673663	-0.138552	0.127416
7331036	CCNA_00337	CCNA_00337	TetR-family transcriptional regulator	0.597375	0.585079	0.244511	0.252463	-0.220643	0.436851
7331037	CCNA_00338	CCNA_00338	TonB-dependent receptor	0.17097	0.166609	0.106413	0.262607	0.879228	0.616624
7331038	CCNA_00339	CCNA_00339	transporter, major facilitator superfamily	0.121126	-0.0563443	0.0686747	-0.254321	-0.234669	0.337345
7331039	CCNA_00340	sucC	succinyl-CoA synthetase beta chain	-1.5923	-1.32186	-0.81928	-0.99328	-0.936187	-0.736367
7331040	CCNA_00341	sucD	succinyl-CoA synthetase alpha chain	-1.43471	-1.25134	-0.721034	-1.01505	-0.867598	-0.719461
7331041	CCNA_00342	odhA	2-oxoglutarate dehydrogenase E1 component	0.248376	-0.00815145	0.0971502	-0.113755	-0.719267	-0.00174331
7331042	CCNA_00343	odhB	dihydrolipoamide succinyltransferase	0.0555108	0.0581328	0.219402	0.101438	-0.717451	0.0952311
7331043	CCNA_00344	CCNA_00344	hypothetical protein	0.0142372	0.0132361	-0.216776	-0.246256	-0.859931	-0.308356
7331044	CCNA_00345	CCNA_00345	alpha/beta family hydrolase	0.128202	0.105793	0.0297402	-0.155197	-0.48231	-0.296467
7331045	CCNA_00346	CCNA_00346	dihydrolipoamide dehydrogenase	0.599852	-0.109603	0.431984	-0.0520277	-0.497604	0.113268
7331046	CCNA_00347	CCNA_00347	hypothetical protein	0.0176296	0.0800343	-0.0426435	0.00340402	0.0547718	-0.0612153
7331047	CCNA_00348	CCNA_00348	methyl-accepting chemotaxis protein	-1.64343	-1.04338	-0.918333	-0.795471	-0.569211	-0.870073
7331048	CCNA_00349	xerC	integrase/recombinase, XerC-CodV family	-1.94332	-1.65816	-1.38182	-1.32464	-0.742578	-1.16602
7331049	CCNA_00350	CCNA_00350	hypothetical protein	-2.62362	-2.11196	-1.75913	-1.88382	-0.893106	-1.51597
7331050	CCNA_00351	priA	primosomal protein N'	-0.386006	-0.226352	-0.0729938	-0.154642	0.0878635	-0.156703
7331051	CCNA_00352	CCNA_00352	integral membrane protein	-0.428502	-0.19132	-0.236024	-0.178444	-0.340337	-0.147569
7331052	CCNA_00353	CCNA_00353	O-antigen acetylase	-1.13642	-0.706955	-0.778023	-0.486051	-0.281848	-0.967073
7331053	CCNA_00354	CCNA_00354	NlpC/P60 CHAP domain amidase protein	-1.53903	-1.09612	-1.00093	-0.807215	-0.130896	-0.810681
7331054	CCNA_00355	CCNA_00355	hypothetical protein with pentapeptide repeats	-1.1407	-0.414587	-0.734792	-0.365962	-0.138914	-0.636662
7331055	CCNA_00356	CCNA_00356	outer membrane protein	-0.179882	-0.203588	0.0588485	-0.0595293	0.330528	-0.179681
7331056	CCNA_00357	CCNA_00357	secretory tripeptidyl aminopeptidase	0.190086	0.13377	0.363892	0.130554	0.0908765	0.298186
7331057	CCNA_00358	CCNA_00358	delta 3,5-delta2,4-dienoyl-CoA isomerase precursor	0.14654	0.164725	0.0868433	0.0409479	0.0859363	0.197693
7331058	CCNA_00359	CCNA_00359	SH3 domain-containing cell surface protein	0.343718	0.0244685	0.472659	0.0762113	0.00914793	0.141825
7331059	CCNA_00360	CCNA_00360	alpha/beta hydrolase superfamily protein	1.26655	0.941398	1.1262	0.724606	0.519048	0.734173
7331060	CCNA_00361	CCNA_00361	hot dog superfamily thioesterase	2.40745	2.02669	1.69897	1.41178	0.309113	1.51712
7331061	CCNA_00362	CCNA_00362	zinc uptake regulation protein	3.37801	3.16265	2.85196	2.71912	0.170629	2.66412
7331062	CCNA_00363	CCNA_00363	PAP2 bacterial acid phosphatase	-0.435595	-0.545906	-0.173157	-0.367981	-0.236528	-0.194388
7331063	CCNA_00364	CCNA_00364	deoxyhypusine synthase	-0.968061	-0.486599	-0.394909	-0.26117	-0.187164	-0.14664
7331064	CCNA_00365	CCNA_00365	ornithine decarboxylase	-0.883102	-0.452486	-0.44871	-0.244178	-0.604684	-0.405545
7331065	CCNA_00366	phnC	phosphonates transport ATP-binding protein phnC	-0.86781	-0.770599	-0.402709	-0.4879	-0.365618	-0.302597
7331066	CCNA_00367	CCNA_00367	phosphonates-binding protein	-1.08542	-0.887846	-0.509493	-0.603149	-0.364928	-0.436719
7331067	CCNA_00368	CCNA_00368	phosphonates transport system permease protein phnE	-1.22329	-1.02516	-0.621065	-0.676809	-0.353053	-0.596572
7331068	CCNA_00369	CCNA_00369	magnesium and cobalt efflux protein corC-like protein	-0.636395	-0.485579	-0.305632	-0.414664	-0.0547153	-0.418192
7331069	CCNA_00370	atpF	ATP synthase B chain	-1.30277	-0.665013	-0.502227	-0.373626	-0.235394	-0.457527
7331070	CCNA_00371	atpF	ATP synthase B' chain	-1.42878	-0.652987	-0.540905	-0.472277	-0.349767	-0.614644
7331071	CCNA_00372	CCNA_00372	ATP synthase C chain	-0.595583	-0.382614	-0.258061	-0.0706438	-0.124994	0.203639
7331072	CCNA_00373	atpB	ATP synthase A chain	-1.4914	-0.993742	-0.821168	-0.563797	-0.0556834	-0.800227
7331073	CCNA_00374	CCNA_00374	putative ATP synthase protein I	-1.48636	-0.979328	-0.991947	-0.636298	0.0399869	-1.09705
7331074	CCNA_00375	CCNA_00375	hypothetical protein	-0.424721	-0.231851	-0.264329	-0.135089	-0.209123	0.16567
7331075	CCNA_00376	CCNA_00376	putative membrane spanning protein	-0.548714	-0.477776	-0.617862	-0.59444	-0.410539	-0.732724
7331076	CCNA_00377	smc	chromosome partition protein Smc	0.642426	0.164147	0.428694	0.180165	0.297314	0.24006
7331077	CCNA_00378	CCNA_00378	thiol:disulfide interchange protein dsbA	-0.230712	-0.320462	0.0148075	-0.173379	0.170618	-0.076159
7331078	CCNA_00379	CCNA_00379	thiol:disulfide interchange protein dsbA	-0.57531	-0.586935	-0.0911288	-0.252183	0.0689884	-0.153294
7331079	CCNA_00380	CCNA_00380	conserved hypothetical cytosolic protein	0.0606435	-0.0791893	-0.0279272	-0.0355263	0.39407	0.048354
7331080	CCNA_00381	CCNA_00381	A/G-specific adenine DNA glycosylase	-1.02428	-0.478014	-0.641424	-0.418393	-0.10628	-0.317434
7331081	CCNA_00382	ccrM	adenine-specific methyltransferase ccrM	-2.41762	-1.30979	-1.58776	-0.935775	-0.712918	-0.986298
7331082	CCNA_00383	rnhB	ribonuclease HII	-0.534448	-0.409715	-0.393526	-0.276606	0.182723	-0.432623
7331083	CCNA_00384	CCNA_00384	glucan endo-1,3-beta-glucosidase	-0.0279714	-0.0157147	-0.0428206	-0.0274506	0.155431	0.0741876
7331084	CCNA_00385	CCNA_00385	multidrug resistance protein	-0.151774	-0.179324	-0.0598197	-0.241994	-0.0941165	-0.0676212
7331085	CCNA_00386	CCNA_00386	DNA-3-methyladenine glycosylase	0.0838987	-0.0941031	-0.0230447	0.0166974	0.128374	0.190104
7331086	CCNA_00387	CCNA_00387	hypothetical protein	1.07247	0.759434	0.462899	0.311005	0.823643	0.596571
7331087	CCNA_00388	CCNA_00388	esterase lipase Family protein	1.49072	1.13071	0.979969	0.680821	-0.0133508	1.02955
7331088	CCNA_00389	CCNA_00389	aminomethyltransferase family protein	4.06504	3.47422	3.23994	2.80371	0.0431599	3.07861
7331089	CCNA_00390	CCNA_00390	ADP-heptose--LPS heptosyltransferase	-0.216224	-0.340895	-0.232311	-0.265033	0.137014	-0.19151
7331090	CCNA_00391	CCNA_00391	hypothetical protein	-0.226738	-0.436651	-0.057182	-0.311974	-0.03324	-0.249785
7331091	CCNA_00392	CCNA_00392	dihydroorotase	1.1352	0.78728	0.691036	0.400496	-0.413541	0.632771
7331092	CCNA_00393	CCNA_00393	RNA polymerase sigma factor	0.761599	0.597495	0.578204	0.220335	0.120247	0.34344
7331093	CCNA_00394	CCNA_00394	YCII-related domain protein	-0.192611	-0.22986	0.0458953	-0.231272	-0.0722279	-0.196319
7331094	CCNA_00395	CCNA_00395	feruloyl-CoA synthetase	0.431045	0.266586	0.577081	0.227371	0.238478	0.548073
7331095	CCNA_00396	CCNA_00396	hypothetical protein	-0.260214	-0.20085	-0.0980024	-0.259	-0.070817	-0.155451
7331096	CCNA_00397	CCNA_00397	acetolactate synthase	-1.16072	-0.882607	-0.545379	-0.703852	-0.195811	-0.471665
7331097	CCNA_00398	CCNA_00398	hypothetical protein	-1.43953	-1.54968	-1.01241	-1.06311	-0.262015	-0.972256
7331098	CCNA_00399	CCNA_00399	zinc metallohydrolase, glyoxalase II family	-1.03544	-0.840031	-0.769457	-0.649052	0.0832612	-0.641345
7331099	CCNA_00400	CCNA_00400	MarR/EmrR-family transcriptional regulator	0.991647	0.536189	0.82531	0.525163	0.67497	0.69747
7331100	CCNA_00401	CCNA_00401	enoyl-CoA hydratase	1.23835	0.76682	1.18136	0.60535	0.589724	1.08308
7331101	CCNA_00402	CCNA_00402	hypothetical protein	1.54603	0.989645	1.22885	0.837375	0.517921	1.13899
7331102	CCNA_00403	CCNA_00403	short chain dehydrogenase	0.0146677	-0.302221	0.00558496	-0.176919	0.245934	0.0242181
7331103	CCNA_00404	CCNA_00404	hypothetical protein	0.304079	0.160623	0.0459554	-0.10306	0.012994	0.228829
7331104	CCNA_00405	CCNA_00405	short chain dehydrogenase	1.45521	0.754034	0.873463	0.452627	-0.0763647	0.707342
7331105	CCNA_00406	tfoX	DNA transformation protein tfoX	0.182572	0.10203	-0.0227759	-9.83518e-05	0	-0.131829
7331106	CCNA_00407	CCNA_00407	acetyltransferase	-0.281077	-0.414852	-0.304179	-0.384082	-0.066689	-0.539092
7331107	CCNA_00408	CCNA_00408	antiporter protein	0.127854	0.0560649	-0.00149671	-0.0577307	0.0712872	-0.112716
7332425	CCNA_00409	CCNA_00409	hypothetical protein	-0.946198	-0.251729	-0.703465	-0.49814	-0.298328	0.141876
7330537	CCNA_00410	CCNA_00410	acetyltransferase	-0.517183	0.0875786	0.0612816	0.148083	0.118937	-0.0266484
7330538	CCNA_00411	CCNA_00411	hypothetical protein	2.23107	2.0129	1.56963	1.59211	0.0667351	1.63221
7330539	CCNA_00412	CCNA_00412	CoA pyrophosphatase	2.47435	2.10084	1.67643	1.50873	0.184123	1.66347
7330540	CCNA_00413	CCNA_00413	poly(A) polymerase/tRNA-nucleotidyltransferase	0.0402837	-0.181137	-0.220116	-0.33571	-0.221227	-0.231695
7330541	CCNA_00414	CCNA_00414	type 1 glutamine amidotransferase (GATase1) domain protein	0.306647	0.0547636	-0.115427	-0.147629	0.00877138	-0.327485
7330542	CCNA_00415	CCNA_00415	hypothetical protein	-0.654303	-0.574612	-0.524074	-0.314575	0.825387	-1.09024
7330543	CCNA_00416	CCNA_00416	hypothetical protein	1.45587	0.899238	1.16584	0.833483	1.89911	0.133681
7330544	CCNA_00417	CCNA_00417	hypothetical protein	1.34493	1.03129	0.945114	0.97733	2.05716	0.0463581
7330545	CCNA_00418	CCNA_00418	hypothetical protein	#VALUE!	#VALUE!	#VALUE!	#VALUE!	#VALUE!	#VALUE!
7330546	CCNA_00419	CCNA_00419	fasciclin domain cell surface protein	0.534195	0.381855	0.52337	0.67505	1.18461	0.840747
7330547	CCNA_00420	CCNA_00420	hypothetical protein	0.210647	-0.285519	0.122545	-0.290576	-0.126676	-0.147983
7330548	CCNA_00421	CCNA_00421	dihydroneopterin aldolase	-0.16331	-0.479756	-0.104884	-0.368052	-0.232479	-0.118496
7330549	CCNA_00422	CCNA_00422	SDR pteridine reductase	-1.35728	-1.11396	-0.927112	-0.803288	-0.356511	-0.714361
7330550	CCNA_00423	CCNA_00423	phosphohydrolase, MutT-nudix family	-0.0735653	-0.229375	-0.0709577	-0.184441	0.0957358	0.208634
7330551	CCNA_00424	CCNA_00424	aldehyde dehydrogenase	5.35233	4.36661	4.41508	3.80913	0.0875811	4.18404
7330552	CCNA_00425	CCNA_00425	hypothetical protein	1.74531	1.32319	1.03264	0.800749	-0.218269	1.74552
7330553	CCNA_00426	CCNA_00426	very-short-patch-repair endonuclease	0.273915	0.65794	0.47012	0.740978	0.77125	0.637207
7330554	CCNA_00427	CCNA_00427	hypothetical protein	-0.421959	-0.403417	-0.351476	-0.366873	0.115065	-0.303997
7330555	CCNA_00428	CCNA_00428	hypothetical protein	-0.797718	-0.669142	-0.394255	-0.472756	-0.133467	-0.73901
7330556	CCNA_00429	CCNA_00429	hypothetical protein	0.227357	0.146031	0.0459809	0.0396903	0.0351655	-0.179104
7330557	CCNA_00430	CCNA_00430	hypothetical protein	-0.0626594	-0.110396	0.0876532	-0.361579	0.202873	-0.197011
7330558	CCNA_00431	CCNA_00431	hypothetical protein	-0.303455	0.264166	-0.138767	0.136388	0.00497914	0.112681
7330559	CCNA_00432	CCNA_00432	AsnC-family transcriptional regulator	0.723556	0.379186	0.254741	0.273764	0.223951	0.544298
7330560	CCNA_00433	CCNA_00433	type 1 capsular polysaccharide biosynthesis protein J	0.365158	-0.345925	-0.15726	-0.417633	1.53514	-0.456865
7330561	CCNA_00434	CCNA_00434	conserved membrane-spanning protein	-0.059063	-0.551314	0.0898223	-0.0241018	1.26062	-0.661357
7330562	CCNA_00435	CCNA_00435	amino acid transporter	-0.733458	-0.553899	-0.486973	-0.622829	-0.631497	-0.649965
7330563	CCNA_00436	CCNA_00436	acyl-CoA dehydrogenase, short-chain specific	0.119411	0.0564353	0.123541	-0.184931	-0.239459	0.0436423
7330564	CCNA_00437	CCNA_00437	methyl-accepting chemotaxis protein	0.0948403	-0.0236366	0.21902	-0.0171675	0.075339	0.131214
7330565	CCNA_00438	CCNA_00438	hypothetical protein	-3.1575	-0.683182	-1.50014	-0.311341	-0.939334	-0.742776
7330566	CCNA_00439	CCNA_00439	methyl-accepting chemotaxis protein	-2.68056	-1.87535	-1.78777	-1.51778	-1.21547	-1.13984
7330567	CCNA_00440	CCNA_00440	STAS domain protein	-2.49541	-1.68264	-1.62673	-1.3527	-1.07767	-1.03493
7330568	CCNA_00441	cheYI	chemotaxis receiver domain protein cheYI	-2.34433	-1.64451	-1.49464	-1.26678	-1.12201	-0.959779
7330569	CCNA_00442	cheAI	chemotaxis histidine kinase protein cheAI	-2.05281	-1.44148	-1.32795	-1.16021	-1.01277	-0.902239
7330570	CCNA_00443	CCNA_00443	chemotaxis protein cheW	-1.74725	-1.34859	-1.23384	-1.14613	-0.984901	-0.759553
7330571	CCNA_00444	CCNA_00444	chemotaxis protein methyltransferase	-1.91342	-1.46043	-1.23141	-1.14329	-1.06824	-0.759409
7330572	CCNA_00445	cheB	receiver domain-glutamate methylesterase cheBI	-2.12676	-1.54931	-1.28895	-1.21392	-1.06026	-0.885089
7330573	CCNA_00446	CCNA_00446	chemotaxis receiver domain protein cheYII	-1.98486	-1.47631	-1.34638	-1.16763	-1.05066	-0.87669
7330574	CCNA_00447	cheD	chemotaxis protein cheD	-2.09419	-1.51297	-1.32577	-1.17583	-1.08548	-0.983329
7330575	CCNA_00448	cheU	cheU protein	-1.90857	-1.42444	-1.34654	-1.1797	-1.09293	-1.04223
7330576	CCNA_00449	cheYIII	cheYIII	-1.12268	-0.765092	-0.978734	-0.834455	-0.837931	-0.764708
7330577	CCNA_00450	cheE	cheE protein	-1.86135	-1.27168	-1.3235	-0.992008	-0.981859	-0.960125
7330578	CCNA_00451	CCNA_00451	TonB-dependent receptor	-0.423266	-0.661489	-0.423985	-0.722733	-0.432686	-0.265378
7330579	CCNA_00452	CCNA_00452	N-acetylglucosamine-6-phosphate deacetylase	0.0395123	-0.217623	-0.106417	-0.237446	-0.740423	-0.0472167
7330580	CCNA_00453	CCNA_00453	glucosamine-6-phosphate deaminase	0.0449295	-0.197079	-0.134149	-0.304899	-0.584772	0.0255245
7330581	CCNA_00454	CCNA_00454	GntR-family transcriptional regulator	-0.397714	-0.360916	-0.292953	-0.257474	-0.0395534	-0.154869
7330582	CCNA_00455	nagA	N-acetyl-glucosamine/N-acetyl-chitin oligosaccharide outer membrane transporter nagA	-0.279007	-0.262405	-0.249474	-0.217849	0.148716	0.160477
7330584	CCNA_00456	CCNA_00456	beta-N-acetylhexosaminidase	0.960036	0.892163	0.510357	0.464649	-0.137956	0.670448
7330585	CCNA_00457	CCNA_00457	phosphoenolpyruvate-protein phosphotransferase/phosphocarrier protein HPr/PTS system, glucose-specific IIA subunit	0.223559	0.190521	0.0879901	0.00283351	-0.527269	-0.359122
7330586	CCNA_00458	CCNA_00458	PTS system, N-acetylglucosamine-specific IIBC component	0.480777	0.239867	0.447713	0.166382	-0.179676	0.109341
7330587	CCNA_00459	nhaA	Na+/H+ antiporter nhaA	-0.250871	-0.33325	-0.189749	-0.448508	0.495473	-0.35671
7330588	CCNA_00460	CCNA_00460	hypothetical protein	0.458876	0.141471	0.459953	0.237942	0.681053	-0.0562959
7330589	CCNA_00461	CCNA_00461	pseudo	#VALUE!	#VALUE!	#VALUE!	#VALUE!	#VALUE!	#VALUE!
7330590	CCNA_00463	CCNA_00463	hypothetical protein	#VALUE!	#VALUE!	#VALUE!	#VALUE!	#VALUE!	#VALUE!
7330591	CCNA_00464	CCNA_00464	Undecaprenyl-phosphate sugar phosphotransferase-related protein	0.0394466	-0.0404763	-0.180541	-0.110262	-0.169874	0.127021
7330592	CCNA_00465	CCNA_00465	UDP-galactopyranose mutase	-1.43867	-1.01427	-0.814462	-0.727128	-0.622047	-0.153989
7330593	CCNA_00466	CCNA_00466	glycosyltransferase	-0.631557	-0.549013	-0.383367	-0.504488	-0.520905	0.244587
7330594	CCNA_00467	CCNA_00467	oligosaccharide translocase/flippase	-1.0705	-0.878737	-0.630094	-0.672787	-0.40885	-0.233133
7330595	CCNA_00468	CCNA_00468	UDP glucuronic acid epimerase-related protein	-0.15969	-0.186637	-0.0650253	-0.181283	-0.204647	0.263628
7330596	CCNA_00469	CCNA_00469	GT1-family glycosyltransferase	-0.741128	-0.864324	-0.331321	-0.641966	-0.228551	0.291735
7330597	CCNA_00470	CCNA_00470	O-antigen polymerase	-1.79781	-1.43398	-1.55518	-1.31387	-0.787897	-1.09595
7330598	CCNA_00471	fcl	GDP-L-fucose synthase	-2.33795	-1.74617	-2.04359	-1.57682	-0.472058	-1.50206
7330599	CCNA_00472	gmd	GDP-mannose 4,6 dehydratase	-2.88102	-1.98748	-2.09994	-1.74092	-0.402062	-1.74056
7330600	CCNA_00473	CCNA_00473	hypothetical protein	0.0586331	0.0173882	-0.0745572	-0.12946	-0.213669	0.0260089
7330601	CCNA_00474	trwC	DNA relaxase/conjugal transfer nickase-helicase trwC	0.0273261	0.0769021	0.0981831	0.0923785	0	0.127211
7330602	CCNA_00475	trwB	bacterial conjugation protein, ATP binding domain trwB	-0.0278433	-0.00184278	-0.139445	-0.00532974	0.00351042	0.0854175
7330603	CCNA_00476	CCNA_00476	hypothetical protein	0.334862	0.294802	0.359648	0.417863	0.511034	0.155619
7330604	CCNA_00477	CCNA_00477	excisionase	0.398369	0.305628	0.397799	0	0.27065	0.357314
7330605	CCNA_00478	CCNA_00478	hypothetical protein	0.710747	0.661203	0.856601	0.559678	0.130836	0.760464
7330606	CCNA_00479	CCNA_00479	Helix-turn-helix DNA-binding protein	-0.0517605	-0.233191	-0.122006	-0.147226	-0.134993	0.00773918
7330607	CCNA_00480	CCNA_00480	bacteriophage P4 integrase	0.67268	0.154077	0.611103	0.265249	0.300993	0.390726
7330608	CCNA_00481	CCNA_00481	HipB transcriptional regulator	0.0846279	-0.0209885	0.044282	0.539544	1.22	0.331577
7330609	CCNA_00482	CCNA_00482	toxin protein module HipA	-0.193923	-0.0608579	-0.0898931	0.231716	0.723641	0.145523
7330611	CCNA_00483	CCNA_00483	Zn-dependent hydrolase, glyoxalase II family	-1.58117	-1.15026	-1.14013	-0.883501	-0.574791	-0.989642
7330612	CCNA_00484	CCNA_00484	hypothetical protein	0.608712	0.073168	0.537837	0.324623	0.667376	0.175297
7330613	CCNA_00485	CCNA_00485	ribosomal large subunit pseudouridine synthase D	-0.0220888	-0.089158	0.0455331	0.0490063	-0.205767	0.077431
7330614	CCNA_00486	CCNA_00486	TonB-dependent receptor	0.470185	0.182242	0.396731	0.22512	0.170815	0.286747
7330615	CCNA_00487	CCNA_00487	alkaline phosphatase	1.18366	0.838051	0.878743	0.558049	0.0364666	0.920672
7330616	CCNA_00488	CCNA_00488	amino acid efflux permease	2.0971	1.94835	1.58561	1.52618	-0.00218201	1.67929
7330617	CCNA_00489	hisI	phosphoribosyl-AMP cyclohydrolase	2.10102	1.96457	1.61093	1.52882	0.212079	1.72263
7332180	CCNA_00490	CCNA_00490	hypothetical protein	1.16553	1.17301	0.645351	0.560781	-0.39977	0.533484
7332181	CCNA_00491	folE	GTP cyclohydrolase I	3.11998	3.00725	2.59652	2.60829	-0.486983	2.49918
7332182	CCNA_00492	cysS	cysteinyl-tRNA synthetase	-0.831061	-0.534642	-0.323065	-0.306363	-0.226334	-0.484054
7332183	CCNA_00493	CCNA_00493	putative polyketide cyclase-dehydrase/lipid transport protein	-0.680953	-0.428267	-0.212374	-0.292599	-0.369509	-0.333976
7332184	CCNA_00494	CCNA_00494	transport protein	0.260499	0.0718183	0.0367832	0.0110433	-0.400584	-0.00683026
7332185	CCNA_00495	CCNA_00495	putative membrane protein insertion efficiency factor YidD	-0.81968	-0.733049	-0.573787	-0.584303	-0.27692	-0.562606
7332186	CCNA_00496	thrS	threonyl-tRNA synthetase	-1.00937	-0.836617	-0.538703	-0.567785	-0.341995	-0.576891
7332187	CCNA_00497	CCNA_00497	putative rhamnosyl transferase	-0.709186	-0.560808	-0.496041	-0.427275	-0.19007	-0.573079
7332188	CCNA_00498	CCNA_00498	hypothetical protein	-0.122782	0.0591633	-0.191258	0.030126	0.196102	-0.0227456
7332189	CCNA_00499	CCNA_00499	hypothetical protein	-0.28354	0.00679701	-0.0433361	-0.040322	-0.0404781	-0.199372
7332190	CCNA_00500	CCNA_00500	hydroxymethylglutaryl-CoA lyase	-0.388298	-0.300916	-0.0438045	-0.182891	-0.164226	-0.35863
7332191	CCNA_00501	CCNA_00501	glucosyltransferase	-0.416109	-0.300345	-0.0793914	-0.239531	-0.0328876	-0.413869
7332192	CCNA_00502	CCNA_00502	glycosyl transferase family protein	-0.585109	-0.357597	-0.210535	-0.221825	-0.0120273	-0.226416
7332193	CCNA_00503	CCNA_00503	hypothetical protein	-0.943364	-0.659992	-0.677137	-0.616634	-0.152273	-0.572211
7332194	CCNA_00504	trmL	23S rRNA methyltransferase	-0.045309	-0.0423661	-0.198523	-0.160894	-0.362029	0.0242426
7332195	CCNA_00505	CCNA_00505	ubiquinol-cytochrome c reductase iron-sulfur subunit	-1.93984	-1.34658	-0.897359	-0.864396	-0.343627	-0.996706
7332196	CCNA_00506	CCNA_00506	cytochrome b	-1.84471	-1.24425	-0.824707	-0.781167	-0.550468	-0.943928
7332197	CCNA_00507	CCNA_00507	cytochrome c1	-1.85494	-1.21936	-0.795625	-0.727401	-0.561638	-0.816829
7332198	CCNA_00508	CCNA_00508	aspartate protease	-0.507915	-0.383495	-0.295562	-0.395506	-0.110013	-0.538067
7332199	CCNA_00509	CCNA_00509	phosphoglycerate mutase family	-0.572943	-0.606233	-0.446685	-0.684045	-0.729775	-0.717807
7332200	CCNA_00510	CCNA_00510	carboxymethylenebutenolidase	-0.863031	-1.00316	-0.764406	-1.11639	-0.860541	-1.04073
7332201	CCNA_00511	CCNA_00511	carboxymethylenebutenolidase	-0.88191	-1.01781	-0.988045	-1.20244	-0.808438	-1.04263
7332202	CCNA_00512	ychF	GTP-binding protein, probable translation factor	-1.01082	-0.745622	-0.501386	-0.545574	-0.49748	-0.188495
7332203	CCNA_00513	CCNA_00513	hypothetical protein	#VALUE!	#VALUE!	#VALUE!	#VALUE!	#VALUE!	#VALUE!
7332204	CCNA_00514	CCNA_00514	pirin	0.503954	1.05376	0.0451584	0.609433	-0.409287	0.148565
7332205	CCNA_00515	metE	5-methyltetrahydropteroyltriglutamate-- homocysteine methyltransferase	-3.4741	-2.84939	-2.1897	-2.16983	-1.984	-2.77535
7332206	CCNA_00516	CCNA_00516	integral membrane protein	-1.66629	-1.3673	-1.26519	-1.02278	-0.727711	-1.28656
7332207	CCNA_00517	pth	peptidyl-tRNA hydrolase	-0.880971	-0.523628	-0.412403	-0.411072	0.145728	-0.590065
7332208	CCNA_00518	rplY	LSU ribosomal protein L25P	-0.847973	-0.321363	-0.335808	-0.0453307	-0.139514	-0.175546
7332209	CCNA_00519	CCNA_00519	hypothetical protein	-0.185117	-0.344021	-0.0907846	-0.171773	0.110157	-0.124625
7332210	CCNA_00520	prs	ribose-phosphate pyrophosphokinase	-0.79185	-0.672324	-0.456625	-0.433972	-0.419307	-0.335504
7332211	CCNA_00521	CCNA_00521	antitoxin protein	1.38935	0.874018	0.930491	0.696568	0.409819	1.12824
7332212	CCNA_00522	brnT	BrnT-related ribonuclease toxin	0.846848	0.476727	0.49564	0.498469	0.7176	1.02203
7332213	CCNA_00523	CCNA_00523	multicopper polyphenol oxidase	-0.368543	-0.512033	-0.329625	-0.388338	-0.413699	-0.238639
7332214	CCNA_00524	CCNA_00524	conserved hypothetical cytosolic protein	0.263126	0.094284	0.149713	-0.0183781	-0.255895	0.201049
7332215	CCNA_00525	lgt	prolipoprotein diacylglyceryl transferase	-0.491368	-0.550833	-0.304758	-0.385864	-0.365216	-0.268025
7332216	CCNA_00526	CCNA_00526	BMFP membrane fusogenic protein	1.99873	1.71816	1.36504	1.35636	-0.180786	1.52164
7332217	CCNA_00527	CCNA_00527	hypothetical protein	0.113989	0.122873	-0.0174774	-0.103005	-0.0116433	-0.172288
7332218	CCNA_00528	proC	pyrroline-5-carboxylate reductase	0.375583	0.362895	0.348811	0.269536	0.360663	0.294655
7332219	CCNA_00529	CCNA_00529	hypothetical protein	2.67747	2.38917	2.07	2.01219	0.526467	2.03495
7332220	CCNA_00530	rplJ	LSU ribosomal protein L10P	-0.917786	-0.47046	-0.415729	-0.23109	0.0354445	0.181684
7332221	CCNA_00531	rplL	LSU ribosomal protein L12P (L7/L12)	-1.15049	-0.763361	-0.567795	-0.464925	-0.190564	-0.0459892
7332222	CCNA_00532	CCNA_00532	hypothetical protein, RDD superfamily	-0.919745	-0.371378	-0.340699	-0.226589	0.385121	-0.426315
7332223	CCNA_00533	hfsI	secreted polysaccharide polymerase hfsI	-0.478586	-0.158675	-0.344164	-0.155461	0.0425195	-0.348096
7332224	CCNA_00534	CCNA_00534	hypothetical protein	-0.742561	-0.664348	-0.395078	-0.460189	-0.0503274	-0.612475
7332225	CCNA_00535	CCNA_00535	hypothetical protein	-0.151726	-0.367115	-0.110287	0.0706108	0.853093	-1.0834
7332226	CCNA_00536	rpoB	DNA-directed RNA polymerase beta chain	0.221362	0.36005	0.231048	0.31571	-0.131765	0.233274
7332227	CCNA_00537	rpoC	DNA-directed RNA polymerase beta' chain	0.254705	0.424782	0.321595	0.237105	-0.250454	0.221356
7332228	CCNA_00538	CCNA_00538	methyl-accepting chemotaxis protein	-0.689564	-0.538346	-0.657059	-0.53504	-0.209748	-0.312047
7332229	CCNA_00539	CCNA_00539	salicylate hydroxylase	-2.50792	-2.21679	-2.1498	-2.04818	-1.53338	-2.08233
7332230	CCNA_00540	hemF	coproporphyrinogen III oxidase	-0.687481	-0.278509	-0.357306	-0.217792	-0.176141	-0.220202
7332231	CCNA_00541	CCNA_00541	hypothetical protein	-0.921176	-0.608176	-0.589513	-0.467052	-0.376558	-0.548289
7332232	CCNA_00542	CCNA_00542	hypothetical protein	-2.02162	-1.25938	-1.30815	-0.919488	-0.602958	-0.99115
7332233	CCNA_00543	CCNA_00543	methyl-accepting chemotaxis protein	-1.11524	-0.898537	-0.750357	-0.684781	-0.330923	-0.325828
7332234	CCNA_00544	CCNA_00544	acetyl-CoA acetyltransferase	-0.26395	-0.648547	0.0879998	-0.545877	0.272785	-0.028324
7332235	CCNA_00545	CCNA_00545	acetoacetyl-CoA reductase	-0.481803	-0.787814	-0.571708	-0.924787	0.0351191	-0.0497962
7332236	CCNA_00546	CCNA_00546	hypothetical protein	0.962058	0.499411	0.783368	0.750941	1.63991	0.267072
7332237	CCNA_00547	CCNA_00547	PurR-family transcriptional regulator	-0.410912	-0.578669	-0.304367	-0.22042	0.323019	-0.57901
7332238	CCNA_00548	CCNA_00548	transposase, HTH-Tnp1 superfamily	-0.113761	0	-0.0421125	0.0753022	-0.228534	-0.00615814
7332239	CCNA_00549	CCNA_00549	transposase, IS2 family	-0.109793	-0.206351	0.0347277	0.0847522	0.253895	-0.258917
7332240	CCNA_00550	CCNA_00550	LacI-family transcriptional regulator	0.155877	0.148912	0.0883307	0.340468	0.394415	-0.14783
7332241	CCNA_00551	CCNA_00551	hypothetical protein	-0.834936	-0.571725	-0.406042	-0.41401	-0.0579869	-0.520203
7332242	CCNA_00552	CCNA_00552	cupin superfamily protein	-0.267167	-0.359394	-0.174529	-0.298129	-0.1313	-0.178424
7332243	CCNA_00553	gloB	hydroxyacylglutathione hydrolase	-0.457422	-0.531127	-0.153033	-0.398075	-0.257731	-0.394239
7332244	CCNA_00554	CCNA_00554	methyltransferase	-0.985442	-0.88565	-0.688955	-0.731846	-0.233574	-0.932136
7332245	CCNA_00555	glnC	nitrogen regulatory protein P-II	0.992813	0.830984	0.494137	0.490285	-0.420607	0.476077
7332246	CCNA_00556	CCNA_00556	phospholipase D	0.720265	0.456842	0.321927	0.226002	0.299726	-0.227929
7332247	CCNA_00557	CCNA_00557	endonuclease/exonuclease/phosphatase family protein	-0.376886	-0.20319	-0.293232	-0.280176	-0.175032	-0.257558
7332248	CCNA_00558	CCNA_00558	methyltransferase	-0.64854	-0.412284	-0.43527	-0.330595	-0.237997	-0.216954
7332249	CCNA_00559	metX	homoserine O-acetyltransferase	-0.682909	-0.398551	-0.375281	-0.29658	-0.0906077	-0.343574
7332250	CCNA_00560	sixA	phosphohistidine phosphatase SixA	-0.53584	-0.496979	-0.422465	-0.486724	-0.360165	-0.381951
7332251	CCNA_00561	CCNA_00561	conserved hypothetical cytosolic protein	-0.431874	-0.180521	-0.158333	-0.272231	-0.0418254	-0.105817
7332252	CCNA_00562	CCNA_00562	dihydroorotate dehydrogenase	-0.608037	-0.467647	-0.288162	-0.348532	-0.319981	-0.352359
7332253	CCNA_00563	CCNA_00563	SNARE-associated family membrane protein	-0.388448	-0.319093	-0.28327	-0.313587	-0.274944	-0.479603
7332254	CCNA_00564	cenK	sensory transduction protein kinase CenK	-0.337646	-0.3464	-0.330814	-0.30718	-0.252587	-0.422835
7332255	CCNA_00565	CCNA_00565	gamma-glutamyltranspeptidase	-0.63922	-0.572437	-0.329123	-0.434588	-0.456356	-0.247202
7332257	CCNA_00566	CCNA_00566	mannonate dehydratase	0.947021	0.602373	0.624167	0.541947	0.343507	0.883091
7332258	CCNA_00567	CCNA_00567	alpha-1,2-mannosidase	0.33408	0.348266	0.250637	0.36054	0.202756	0.453778
7332259	CCNA_00568	CCNA_00568	N-acetylglucosamine-6-phosphate deacetylase	0.998485	0.715567	0.644786	0.619012	0.225592	0.642087
7332260	CCNA_00569	CCNA_00569	glucosamine-6-phosphate deaminase	0.642354	0.39374	0.642274	0.534836	0.16914	0.532141
7332261	CCNA_00570	CCNA_00570	GntR-family transcriptional regulator	0.469985	0.201912	0.539706	0.447403	0.588906	0.529137
7329970	CCNA_00571	CCNA_00571	phosphoenolpyruvate-protein phosphotransferase/phosphocarrier protein HPr/PTS system, glucose-specific IIA subunit	1.15177	0.49597	1.1542	0.515417	0.618834	1.1066
7329971	CCNA_00572	CCNA_00572	PTS system, N-acetylglucosamine-specific IIBC component	1.16065	0.908653	0.893089	0.800639	0.635061	1.29369
7329972	CCNA_00573	CCNA_00573	TonB-dependent receptor	-0.102943	-0.0417955	0.0188143	0.0998485	0.023297	0.303664
7329973	CCNA_00574	CCNA_00574	alpha-N-acetylglucosaminidase	0.483744	0.39162	0.275751	0.249066	-0.235789	0.473951
7329974	CCNA_00575	CCNA_00575	hypothetical protein	0.661161	0.399256	0.524495	0.204289	-0.303424	0.464067
7329975	CCNA_00576	oppA	oligopeptide-binding protein oppA	0.774626	0.51015	0.537021	0.311119	-0.141533	0.548523
7329976	CCNA_00577	CCNA_00577	hypothetical protein	#VALUE!	#VALUE!	#VALUE!	#VALUE!	#VALUE!	#VALUE!
7329977	CCNA_00578	CCNA_00578	family 67 glycosyl hydrolase protein	0.108696	0.0568209	0.0828527	-0.0115519	-0.146315	-0.0925424
7329978	CCNA_00579	CCNA_00579	endonuclease	0.0143173	0.188494	0.139249	0.386647	0.243944	-0.267689
7329979	CCNA_00580	CCNA_00580	AAA ATPase domain protein	0.322231	0.206101	0.760773	0.334971	0.24808	-0.0806716
7329980	CCNA_00581	CCNA_00581	hypothetical protein	#VALUE!	#VALUE!	#VALUE!	#VALUE!	#VALUE!	#VALUE!
7329981	CCNA_00582	CCNA_00582	hypothetical protein	0.306372	1.25195	0.698345	1.38147	1.01944	-0.0170283
7329982	CCNA_00583	CCNA_00583	lysozyme family protein	0.411472	0.648066	0.596374	0.770034	0.492057	0.170691
7329983	CCNA_00584	CCNA_00584	hypothetical protein	#VALUE!	#VALUE!	#VALUE!	#VALUE!	#VALUE!	#VALUE!
7329984	CCNA_00585	CCNA_00585	hypothetical protein	0.265017	0.269253	0.227084	0.288746	0.367793	0.0264259
7329985	CCNA_00586	CCNA_00586	LytR/AlgR-family transcriptional regulator	-0.330989	-0.37043	-0.0824416	-0.182579	-0.296221	-0.440615
7329986	CCNA_00587	CCNA_00587	alpha/beta hydrolase family protein	0.348082	0.409932	0.415613	0.456232	0.47729	-0.00249574
7329987	CCNA_00588	CCNA_00588	SapA domain protein	0.976978	1.10861	0.322998	1.04055	-0.0397101	0.581704
7329988	CCNA_00589	CCNA_00589	hypothetical protein	1.57158	1.37982	1.14381	1.12234	0.40195	0.869321
7329989	CCNA_00590	CCNA_00590	FixC-family flavoprotein dehydrogenase	0.340543	0.557261	0.565754	0.484544	0.468648	0.162317
7329990	CCNA_00591	CCNA_00591	hypothetical protein	0.674382	0.86913	0.277937	0.714135	0.7011	0.175075
7329991	CCNA_00592	CCNA_00592	ferritin superfamily protein	0.293681	0.627394	0.25949	0.631078	0.997916	-0.0469273
7329992	CCNA_00593	CCNA_00593	hypothetical protein	0.611143	0.880256	0.511925	0.961229	0.695228	0.281519
7329993	CCNA_00594	CCNA_00594	hypothetical protein	0.174185	0.541306	0.168814	0.881389	0.763821	-0.0511859
7329994	CCNA_00595	CCNA_00595	FecR family protein	-0.133936	-0.0034514	0.118814	0.126958	-0.0481603	-0.375142
7329995	CCNA_00596	CCNA_00596	RpoE-family sigma factor	0.153361	0.143123	0.0234761	0.00804169	0.142742	-0.0169605
7329996	CCNA_00597	CCNA_00597	TonB-dependent receptor	0.0511071	-0.0555841	0.454815	0.0596687	-0.102245	-0.139222
7329997	CCNA_00598	CCNA_00598	TonB-dependent receptor	0.0590207	0.230849	-0.116565	0.214515	0.260684	-0.180889
7329998	CCNA_00599	CCNA_00599	hypothetical protein	#VALUE!	#VALUE!	#VALUE!	#VALUE!	#VALUE!	#VALUE!
7329999	CCNA_00600	CCNA_00600	hypothetical protein	-0.785779	-0.350456	-0.264194	0.0838545	0.385717	-1.09661
7330000	CCNA_00601	CCNA_00601	MoxR-like ATPase	-2.0461	-1.61103	-1.50545	-0.891148	-0.248985	-1.9295
7330001	CCNA_00602	CCNA_00602	von Willebrand factor type A domain protein	-1.56613	-1.12107	-0.862377	-0.839459	-0.115612	-1.44381
7330002	CCNA_00603	CCNA_00603	integral membrane protein	0.570089	0.397893	0.106438	0.175096	-0.0601239	0.151507
7330003	CCNA_00604	CCNA_00604	RDD family membrane protein	-0.566255	0.121285	-0.176156	0.152013	0.268293	-0.496122
7330004	CCNA_00605	CCNA_00605	hypothetical protein	-0.589276	0.247597	-0.0465004	0.574695	0.638398	-0.288216
7330005	CCNA_00606	CCNA_00606	hypothetical protein	#VALUE!	#VALUE!	#VALUE!	#VALUE!	#VALUE!	#VALUE!
7330006	CCNA_00607	CCNA_00607	TonB-dependent receptor	0.596143	0.651297	0.0985906	0.513757	0.281388	0.34925
7330007	CCNA_00608	CCNA_00608	endopygalactorunase	-0.0379333	0.07024	-0.0589412	-0.0589021	-0.0439029	-0.0470001
7330008	CCNA_00609	CCNA_00609	PurR-family transcriptional regulator	-0.531709	-0.453162	-0.427547	-0.431911	-0.505453	-0.216393
7330009	CCNA_00610	CCNA_00610	alpha-1,2-mannosidase	-0.079141	-0.214496	-0.01393	-0.318995	-0.547774	-0.0218019
7330010	CCNA_00611	CCNA_00611	beta-lactamase	-1.02308	-0.576618	-0.707378	-0.433366	-0.46031	-0.54025
7330011	CCNA_00612	CCNA_00612	L-asparaginase	-0.321251	-0.306913	-0.100027	-0.299026	-0.409829	-0.110365
7330012	CCNA_00613	CCNA_00613	cyanophycinase	-0.0235693	-0.105457	-0.0536198	-0.244545	-0.155095	-0.0777473
7330013	CCNA_00614	CCNA_00614	short-chain fatty acids transporter	-0.374689	-0.35781	-0.362432	-0.325692	-0.230201	-0.402771
7330014	CCNA_00615	CCNA_00615	TonB-dependent receptor	-0.964841	-0.990756	-0.672926	-0.829876	-0.191467	-0.536533
7330015	CCNA_00616	CCNA_00616	Lrp-family transcriptional regulator	0.120565	-0.108794	0.0844996	-0.100533	0.416184	0.443743
7330016	CCNA_00617	CCNA_00617	arginine N-succinyltransferase, beta chain	-0.308574	0.0819324	0.0928982	0.0502288	1.37966	0.773448
7330017	CCNA_00618	astD	succinylglutamic semialdehyde dehydrogenase	0.592381	0.42746	0.403467	0.367513	0.651245	0.907479
7330018	CCNA_00619	astB	succinylarginine dihydrolase	1.14902	1.10629	0.758854	0.729893	0.576355	1.2404
7330019	CCNA_00620	argD	acetylornithine aminotransferase/succinyldiaminopimelate aminotransferase	0.254044	0.0928339	0.115206	-0.0430133	0.242986	0.658662
7330020	CCNA_00621	CCNA_00621	conserved domain hypothetical protein	0.151037	0.211731	-0.139387	-0.0755691	-0.204702	0.257894
7330021	CCNA_00622	CCNA_00622	hypothetical protein	-0.778376	-0.636085	-0.875051	-0.373822	-0.476509	-0.674882
7330022	CCNA_00623	CCNA_00623	PAS-family sensor histidine kinase	-0.251411	-0.201026	-0.254462	-0.190999	-0.245657	-0.341076
7330023	CCNA_00624	CCNA_00624	hypothetical protein with pentapeptide repeats	-0.267328	-0.394397	-0.0878327	-0.233573	-0.249739	-0.654551
7330024	CCNA_00625	CCNA_00625	two-component receiver domain protein	-1.48979	-1.05592	-1.18523	-0.864667	-0.661786	-0.71259
7330025	CCNA_00626	CCNA_00626	methyl-accepting chemotaxis protein	-0.480835	-0.237102	-0.552161	-0.261995	-0.289425	-0.424353
7330026	CCNA_00627	CCNA_00627	hypothetical protein	1.91201	1.83193	1.0808	1.40228	0.421493	1.09378
7330027	CCNA_00628	cheY	chemotaxis protein cheY	-0.188053	-0.487135	-0.510729	-0.170683	-0.514351	0.145661
7330028	CCNA_00629	CCNA_00629	methyl-accepting chemotaxis protein	-0.632933	-0.328374	-0.366722	-0.341053	-0.375841	-0.42109
7330029	CCNA_00630	cheAII	chemotaxis histidine kinase protein cheAII	-0.258337	-0.106092	0.101988	0.0171779	0.187305	-0.205744
7330030	CCNA_00631	cheW	chemotaxis protein cheW	0.16776	0.234394	0.225529	0.161315	-0.153436	0.256055
7330031	CCNA_00632	CCNA_00632	chemotaxis receiver domain protein CheYII	-0.0389241	-0.0243274	0	-0.0747389	-0.477106	0.0316072
7330032	CCNA_00633	cheBII	receiver domain-glutamate methylesterase CheBII	1.135	1.00387	0.513761	0.483994	-0.295654	0.56277
7330033	CCNA_00634	CCNA_00634	chemotaxis protein methyltransferase	1.70527	1.96961	1.06925	1.43128	-0.659112	1.09292
7330034	CCNA_00635	CCNA_00635	CHASE2 membrane receptor	-2.60178	-1.07005	-1.55364	-0.795784	-0.372383	-1.06377
7330035	CCNA_00636	CCNA_00636	hypothetical protein	-3.04476	-1.44103	-1.71952	-1.00066	-0.818423	-1.15337
7330036	CCNA_00637	CCNA_00637	tetratricopeptide repeat family protein	-1.29883	-0.744261	-1.07408	-0.672647	-0.846123	-0.825852
7330037	CCNA_00638	CCNA_00638	heme:hemopexin-binding protein	-0.959484	-0.573693	-1.09396	-0.635271	-0.832173	-0.45768
7330038	CCNA_00639	CCNA_00639	heme:hemopexin-binding protein	-1.3803	-0.625598	-1.11937	-0.674492	-0.368766	-0.370133
7330039	CCNA_00640	CCNA_00640	hypothetical protein	-0.996214	-0.474178	-0.769318	-0.268408	-0.573493	-0.0442291
7330040	CCNA_00641	CCNA_00641	hypothetical protein	-0.341179	-0.0653333	-0.486629	-0.0272878	-0.351559	-0.192231
7330041	CCNA_00642	CCNA_00642	hypothetical protein	-0.254362	0.132347	-0.505932	0.066564	-0.398589	-0.246138
7330042	CCNA_00643	CCNA_00643	hypothetical protein	-0.284514	0.708507	-0.432175	0.217315	0.149667	0.434761
7330043	CCNA_00644	CCNA_00644	hypothetical protein	-0.38008	-0.0928758	-0.157275	-0.084819	-0.231144	-0.27274
7330044	CCNA_00645	nrtA	nitrate binding protein nrtA	0.813528	0.892696	0.508949	0.465858	0.279253	0.375265
7330045	CCNA_00646	nrtB	nitrate transport permease protein nrtB	0.812627	0.767146	0.507483	0.426282	-0.424764	0.353158
7330046	CCNA_00647	nrtD	nitrate transport ATP-binding protein nrtD	2.07895	1.9393	1.31095	1.27196	-0.220959	1.33725
7330047	CCNA_00648	nasT	nitrate response regulator NasT	0.415035	0.370954	0.0848369	-0.0559234	-0.506471	-0.317082
7330129	CCNA_00649	CCNA_00649	ABC family transporter protein	0.106949	-0.0271742	-0.204245	-0.327863	-0.386037	-0.468803
7330455	CCNA_00650	narK	MFS superfamily nitrate/nitrite transporter NarK	-1.19022	-1.12255	-0.646888	-0.782001	-0.758908	-1.58834
7330456	CCNA_00651	nirB	nitrite reductase (NAD(P)H) catalytic subunit	-0.428921	-0.359883	-0.429791	-0.351304	-0.358368	-0.431185
7330457	CCNA_00652	nasE	nitrite reductase (NAD(P)H) small subunit	-0.322786	-0.47435	-0.282731	-0.456289	-0.829626	-0.429225
7330458	CCNA_00653	nasC	assimilatory nitrate reductase catalytic subunit	-0.175484	-0.224121	0.115979	-0.193828	-0.433026	-0.23018
7330459	CCNA_00654	CCNA_00654	uroporphyrin-III C-methyltransferase	0.209507	0.27919	0.285832	0.250464	0.374681	-0.0348893
7330461	CCNA_00655	CCNA_00655	hypothetical protein	-1.5498	-0.966581	-1.12021	-0.643555	-0.337331	-0.733819
7330462	CCNA_00656	CCNA_00656	type I restriction-modification system methylation subunit	-0.822054	-0.62047	-0.595308	-0.42157	-0.352468	-0.412001
7330463	CCNA_00657	CCNA_00657	type I restriction-modification system specificity subunit	-0.631398	-0.410456	-0.59137	-0.52355	-0.470275	-0.293215
7330464	CCNA_00658	CCNA_00658	5-methylcytosine-specific restriction enzyme MRR	-0.552754	-0.387586	-0.394121	-0.395291	-0.590347	-0.496079
7330465	CCNA_00659	CCNA_00659	type I restriction-modification system restriction subunit	-0.222375	-0.24324	-0.262222	-0.201018	-0.42692	-0.339785
7330466	CCNA_00660	CCNA_00660	transposase	-0.0562183	-0.148956	0.381378	-0.191925	0.252813	0.0589965
7330467	CCNA_00661	CCNA_00661	transposase, HTH-Tnp1 superfamily	-0.087936	-0.177124	0.0797895	-0.1013	0	-0.268119
7330468	CCNA_00662	CCNA_00662	hypothetical protein	-0.498096	-0.155991	-0.356585	0.000548035	0.0862387	-0.475252
7330469	CCNA_00663	bapE	bacterial apoptosis endonuclease BapE	-0.374888	-0.0580647	-0.339247	0.425373	0.281891	-0.185223
7330471	CCNA_00664	dctA	C4-dicarboxylate transport protein	-0.5786	-0.38483	-0.268383	-0.216153	0.0784975	-0.329079
7330472	CCNA_00665	CCNA_00665	GAF-family sensor histidine kinase	-0.197528	-0.130297	-0.198497	-0.0756311	-0.0959836	-0.404063
7330473	CCNA_00666	CCNA_00666	response regulator receiver domain protein	-0.135741	-0.327555	-0.0940584	0.00848098	-0.0366566	-0.166801
7330474	CCNA_00667	CCNA_00667	lipopolysaccharide biosynthesis protein	-0.18318	-0.305497	-0.166648	-0.168696	-0.219173	-0.260151
7330475	CCNA_00668	CCNA_00668	capsular polysaccharide biosynthesis protein	-0.416746	-0.507268	-0.29519	-0.480295	-0.410404	-0.621986
7330476	CCNA_00669	CCNA_00669	glycosyltransferase family 99 protein WbsX	-0.156336	-0.334648	-0.113047	-0.220457	-0.200885	-0.340853
7330477	CCNA_00670	CCNA_00670	ABC-type polysaccharide/polyol phosphate transport system, ATPase component	-0.253312	-0.354867	-0.174229	-0.215468	-0.0405882	-0.298741
7330478	CCNA_00671	CCNA_00671	ABC-type polysaccharide/polyol phosphate export system, permease component	-0.545039	-0.497577	-0.280906	-0.361739	0.0726199	-0.4231
7330479	CCNA_00672	CCNA_00672	hypothetical protein	0.711563	0.290854	0.536465	0.457114	0.205241	0.402303
7330480	CCNA_00673	CCNA_00673	AraC-family transcriptional regulator	0.486263	0.435758	0.283242	0.352674	0.296084	0.430737
7330481	CCNA_00674	CCNA_00674	NAD(FAD)-utilizing dehydrogenase	1.08447	0.719403	0.782621	0.391374	0.227582	0.621651
7330482	CCNA_00675	vapC	VapC-like PIN domain ribonuclease	1.25172	1.09489	0.786693	0.742974	0.895343	0.852915
7330483	CCNA_00676	CCNA_00676	PSK-family transcription factor	0.940647	0.759464	0.570721	0.769124	0.637368	0.9021
7330484	CCNA_00677	rplA	LSU ribosomal protein L1P	-0.966713	-0.206955	-0.189699	-0.0261826	-0.0439431	-0.326318
7330485	CCNA_00678	rplK	LSU ribosomal protein L11P	-0.793708	-0.181951	-0.209464	-0.0635474	0.0482642	-0.31443
7330487	CCNA_00679	CCNA_00679	transposase, IS116/IS110/IS902 family	0.937362	0.749841	0.322043	0.418151	-0.0365703	0.390462
7330488	CCNA_00680	CCNA_00680	2-hydroxychromene-2-carboxylate isomerase	0.879681	0.609955	0.375362	0.058991	-0.419782	0.477571
7330489	CCNA_00681	CCNA_00681	short chain dehydrogenase	0.165135	0.0355859	0.368566	0.200633	0.216702	0.503247
7330490	CCNA_00682	CCNA_00682	MarR-family transcriptional regulator	-0.219506	-0.328962	0.0549841	0.0206686	-0.104395	0.203352
7330491	CCNA_00683	CCNA_00683	Deoxyribodipyrimidine photo-lyase-related protein	0.290236	0.0139444	0.0956533	-0.0215288	0.019199	0.106966
7330492	CCNA_00684	chrR	anti-sigma factor, ChrR-family	-0.133325	-0.326224	-0.108526	-0.410384	-0.205801	-0.0404212
7330493	CCNA_00685	CCNA_00685	RNA polymerase sigma factor	-0.176668	-0.134276	-0.312748	-0.134149	0.0336621	0.100653
7330494	CCNA_00686	CCNA_00686	peptidase family S41 protein	0.600843	0.0819916	0.421585	0.198635	0.346395	-0.264099
7330495	CCNA_00687	CCNA_00687	hypothetical protein	1.01764	0.183908	0.797397	0.394458	0.940929	0.103097
7330496	CCNA_00688	CCNA_00688	hypothetical protein	-0.482113	-0.255097	-0.228514	-0.187945	-0.0706442	-0.754045
7330497	CCNA_00689	CCNA_00689	PAS-family hybrid histidine kinase/receiver protein	-0.396538	-0.232814	-0.153393	0.167235	0.278316	-0.779903
7330498	CCNA_00690	CCNA_00690	CarD-family transcriptional regulator	-0.21376	-0.124678	0.366155	0.149598	0.300053	0.193808
7330499	CCNA_00691	CCNA_00691	ferredoxin	-0.741246	-0.469437	-0.516488	-0.11617	-0.184433	-0.181115
7330500	CCNA_00692	CCNA_00692	PAS-family GGDEF/EAL protein	0.483672	0.454054	0.239486	0.335614	0.143399	0.087384
7330501	CCNA_00693	CCNA_00693	heat shock protein 15	3.26496	2.8698	2.34491	2.25646	-0.175161	2.21683
7330502	CCNA_00694	CCNA_00694	ATP-dependent DNA helicase	3.06617	2.78066	2.33963	2.21868	0.0309987	1.98304
7330503	CCNA_00695	CCNA_00695	metal-dependent hydrolase	-0.149914	-0.173913	0.0843638	0.0723731	0.37251	-0.165026
7330504	CCNA_00696	CCNA_00696	O6-methylguanine-DNA methyltransferase	-0.0634986	-0.0444145	0.0441987	0.281453	0.950412	-0.247621
7330505	CCNA_00697	CCNA_00697	hypothetical protein	#VALUE!	#VALUE!	#VALUE!	#VALUE!	#VALUE!	#VALUE!
7330506	CCNA_00698	CCNA_00698	hypothetical protein	2.24638	1.65511	1.88439	1.60989	2.33534	1.2491
7330507	CCNA_00699	rpmB	LSU ribosomal protein L28P	-1.04482	-0.333834	-0.300004	-0.243704	-0.220856	-0.30921
7330509	CCNA_00700	CCNA_00700	TonB-dependent receptor	-1.04848	-0.821528	-0.737196	-0.721313	0.0926575	-0.813561
7330510	CCNA_00701	cspB	cold shock protein CspB	-0.660627	-0.397709	-0.503381	-0.123966	0.129973	-0.565496
7330511	CCNA_00702	CCNA_00702	hypothetical protein	#VALUE!	#VALUE!	#VALUE!	#VALUE!	#VALUE!	#VALUE!
7330512	CCNA_00703	CCNA_00703	hypothetical protein	-0.0142676	-0.128227	-0.210763	-0.0262731	0.331524	-0.942559
7330513	CCNA_00704	CCNA_00704	hypothetical protein	1.36394	0.691949	0.687789	0.438301	0.430347	0.079122
7330514	CCNA_00705	CCNA_00705	hypothetical protein	3.39389	2.94746	3.3773	2.44302	0.76895	3.1412
7330515	CCNA_00706	CCNA_00706	hypothetical protein	3.13116	2.25767	2.6982	1.74197	0.258803	2.55464
7330516	CCNA_00707	CCNA_00707	hypothetical protein	1.30385	0.907687	0.806161	0.60081	0.340731	0.305351
7330517	CCNA_00708	CCNA_00708	cobaltochelatase cobT subunit	1.24382	0.936159	0.738839	0.597219	0.112208	0.347698
7330518	CCNA_00709	CCNA_00709	hypothetical protein	0.0744178	-0.188412	-0.0660665	-0.0540059	-0.126786	-0.451825
7330519	CCNA_00710	CCNA_00710	alpha/beta hydrolase family protein	1.28886	0.756947	0.894784	0.554072	0.324904	0.768713
7330520	CCNA_00711	CCNA_00711	hypothetical protein	0.404485	0.665051	0.345456	0.458666	-0.0509356	0.0201215
7330521	CCNA_00712	CCNA_00712	hypothetical protein	1.96518	1.67052	1.1964	1.18214	0.287894	1.15212
7330522	CCNA_00713	CCNA_00713	hypothetical protein	#VALUE!	#VALUE!	#VALUE!	#VALUE!	#VALUE!	#VALUE!
7330523	CCNA_00714	CCNA_00714	hypothetical protein	0.350358	0.514483	0.273358	0.133708	-0.0622803	0.460627
7330524	CCNA_00715	CCNA_00715	hypothetical protein	#VALUE!	#VALUE!	#VALUE!	#VALUE!	#VALUE!	#VALUE!
7330525	CCNA_00716	CCNA_00716	hypothetical protein	-0.1366	0.691379	-0.0719312	0.957384	0.262417	-0.0577771
7330526	CCNA_00717	CCNA_00717	hypothetical protein	#VALUE!	#VALUE!	#VALUE!	#VALUE!	#VALUE!	#VALUE!
7330527	CCNA_00718	CCNA_00718	abortive infection protein	2.05985	2.13098	1.32183	1.63721	0.397069	1.51411
7330528	CCNA_00719	hlyD	type I secretion adaptor protein hlyD	0.304916	0.987744	0.573565	1.31747	1.15172	-0.00728009
7330529	CCNA_00720	CCNA_00720	type I protein secretion ATP-binding protein/type I protein secretion transmembrane subunit/type I secretion processing peptidase	0.530835	0.990947	0.32391	1.00225	0.806405	0.0744614
7330530	CCNA_00721	groL	chaperonin GroEL	2.37942	2.62661	2.42096	2.25253	1.77561	1.96368
7330531	CCNA_00722	groS	chaperonin GroES	2.39302	2.55539	2.36298	2.29329	1.83228	1.99967
7330532	CCNA_00723	CCNA_00723	glyoxalase family protein	-0.678072	-0.733957	-0.520792	-0.59599	-0.20724	-0.480938
7330533	CCNA_00724	CCNA_00724	hypothetical protein	-0.434203	-0.304381	-0.231082	-0.259733	0.0562374	-0.170189
7330534	CCNA_00725	CCNA_00725	O6-methylguanine-DNA methyltransferase	-0.0704435	-0.0415406	0.152161	-0.0776305	0.265734	0.150693
7330535	CCNA_00726	CCNA_00726	acyl-CoA dehydrogenase	2.17119	0.980985	2.11371	0.604738	0.901457	1.99224
7332814	CCNA_00727	CCNA_00727	ribosomal-protein-alanine acetyltransferase	-0.253512	-0.118273	-0.0171384	-0.11125	0.0106562	0.0422005
7332815	CCNA_00728	CCNA_00728	hypothetical protein	-0.263224	0.0861809	-0.0440686	0.164846	0.439146	-0.191877
7332816	CCNA_00729	CCNA_00729	hypothetical protein	-1.39483	-0.772048	-0.857403	-0.579862	-0.305726	-0.948348
7332817	CCNA_00730	skgA	SkaA-family transcriptional regulator	0.750831	0.536595	0.206831	0.0822942	-0.22515	-0.214647
7332818	CCNA_00731	mutL	DNA mismatch repair protein mutL	2.46802	2.17207	1.63413	1.59343	-0.383988	1.26252
7332819	CCNA_00732	CCNA_00732	GumN superfamily protein	2.0493	1.31652	1.7607	1.51506	2.33998	0.585522
7332820	CCNA_00733	CCNA_00733	GumN superfamily protein	1.18982	0.483628	1.1053	0.902297	2.45269	0.199455
7332821	CCNA_00734	CCNA_00734	GumN superfamily protein	1.00197	0.384862	0.692554	0.580647	1.24673	0.405604
7332822	CCNA_00735	bamF	beta-barrel assembly machine (BAM) protein BamF	-0.88383	-0.884207	-0.310034	-0.442693	0.539353	-0.594041
7332823	CCNA_00736	lspA	lipoprotein signal peptidase	-0.64299	-0.232077	-0.308758	-0.306205	-0.147381	-0.23728
7332824	CCNA_00737	ileS	isoleucyl-tRNA synthetase	-0.939935	-0.418347	-0.43677	-0.315035	-0.101329	-0.40207
7332825	CCNA_00738	CCNA_00738	DegQ-family trypsin-like serine prototease	0.983625	1.07324	0.647464	0.608256	-0.22712	0.839485
7332826	CCNA_00739	CCNA_00739	hypothetical protein	#VALUE!	#VALUE!	#VALUE!	#VALUE!	#VALUE!	#VALUE!
7332827	CCNA_00740	CCNA_00740	riboflavin kinase/FMN adenylyltransferase	2.70392	2.34359	1.9698	1.78955	-0.477838	2.18561
7332828	CCNA_00741	CCNA_00741	3-hydroxybutyryl-CoA dehydratase	2.77275	2.47248	2.00514	1.81274	-0.307883	2.35772
7332829	CCNA_00742	CCNA_00742	HAD superfamily sugar phosphatase	3.17845	2.7649	2.34886	2.08712	-0.246545	2.56794
7332830	CCNA_00743	CCNA_00743	NnrU family membrane protein	-0.129376	-0.0565185	-0.0528376	0.13138	0.30411	-0.0748384
7332831	CCNA_00744	CCNA_00744	GIY-YIG endonuclease domain protein	-0.221828	0.648923	-0.128709	1.085	0.971524	-0.30697
7332832	CCNA_00745	CCNA_00745	hypothetical protein	-0.0557687	-0.029415	0.190214	0.20015	0.0639303	-0.173359
7332833	CCNA_00746	CCNA_00746	ADA regulatory protein/O6-methylguanine-DNA	0.423251	0.355714	0.292177	0.270617	0.0923344	0.162242
7332834	CCNA_00747	tipF	cyclic-di-GMP phosphodiesterase, flagellum assembly factor TipF	-0.521676	-0.432467	-0.435569	-0.360028	-0.245648	-0.433779
7332835	CCNA_00748	CCNA_00748	ferrous iron transport protein A	-0.361884	-0.688447	-0.431078	-0.627964	-1.09507	0.286375
7332836	CCNA_00749	CCNA_00749	ferrous iron transport protein B	-0.139695	-0.463258	-0.285483	-0.594689	-0.869427	0.212514
7332837	CCNA_00750	CCNA_00750	FeaR-family transcriptional regulator	-1.00776	-0.589857	-0.700547	-0.396729	-0.33184	-0.536395
7332838	CCNA_00751	CCNA_00751	hypothetical protein	-0.73404	-0.550929	-0.614765	-0.438105	0.108607	-0.476341
7332839	CCNA_00752	CCNA_00752	3-hydroxybutyryl-CoA dehydrogenase	-1.25397	-0.962216	-0.714156	-0.685106	-0.304696	-0.740199
7332840	CCNA_00753	CCNA_00753	lysine 2,3-aminomutase	0.0667409	0.366909	0.0661516	0.286519	0.155537	0.284897
7332841	CCNA_00754	CCNA_00754	Nodulin-21 / CCC1-related protein	0.335194	-0.0238029	0.276741	-0.0884358	-0.768582	0.335233
7332842	CCNA_00755	terB	tellurium resistance protein terB	1.96758	1.52116	1.73348	1.431	-0.101876	1.59721
7332843	CCNA_00756	CCNA_00756	hypothetical protein	1.88188	1.73911	1.46765	1.50786	-0.534474	1.82411
7332844	CCNA_00757	CCNA_00757	lysyl-tRNA synthetase	0.193077	-0.00618333	0.275482	-0.139885	-0.519662	0.0573599
7332845	CCNA_00758	efp	translation elongation factor P EF-P	-1.68207	-1.17478	-0.864601	-0.812173	-0.674604	-0.627582
7332846	CCNA_00759	CCNA_00759	TonB-dependent receptor	0.296539	0.443176	0.00566004	0.322488	0.370775	0.148153
7332847	CCNA_00760	CCNA_00760	two component sensor histidine kinase	-0.0911312	-0.119298	-0.148486	-0.138787	-0.20672	-0.155531
7332848	CCNA_00761	CCNA_00761	hypothetical protein	0.44478	0.343437	0.14706	0.0372609	-0.122405	0.14439
7332849	CCNA_00762	CCNA_00762	hypothetical protein	1.69273	1.33995	0.948654	0.731251	-0.306916	1.31085
7332850	CCNA_00763	CCNA_00763	electron transfer flavoprotein alpha subunit	1.19853	0.641211	0.798368	0.419346	-0.417118	1.13981
7332851	CCNA_00764	CCNA_00764	electron transfer flavoprotein beta subunit	0.878754	0.591937	0.650798	0.432712	-0.389035	1.13096
7332852	CCNA_00765	CCNA_00765	hypothetical protein	-0.582487	-0.333062	-0.198126	-0.196009	0.446703	-0.0617982
7332853	CCNA_00766	CCNA_00766	cobalamin adenosyltransferase family protein	0.414102	0.43051	0.120538	-0.0482912	-0.0937855	-0.00403494
7332854	CCNA_00767	CCNA_00767	hypothetical protein	0.437159	0.409925	0.00632864	0.176847	-0.113624	0.0784085
7332855	CCNA_00768	CCNA_00768	hypothetical protein	-1.04758	-0.70444	-0.646875	-0.747804	-0.756788	-0.311047
7332856	CCNA_00769	CCNA_00769	TetR family transcriptional regulator	-1.17714	-0.858694	-0.788993	-0.80234	-1.119	-0.25824
7332857	CCNA_00770	CCNA_00770	TetR family transcriptional regulator	-1.20217	-0.832006	-1.10594	-0.903068	-0.601203	-0.550856
7332858	CCNA_00771	CCNA_00771	hypothetical protein	#VALUE!	#VALUE!	#VALUE!	#VALUE!	#VALUE!	#VALUE!
7332860	CCNA_00772	CCNA_00772	hypothetical protein	-1.07674	-1.20006	-0.656682	-0.940512	-0.444636	-0.355309
7332861	CCNA_00773	CCNA_00773	carboxypeptidase S	-0.339425	-0.652774	-0.50426	-0.633096	-0.165453	-0.343738
7332862	CCNA_00774	CCNA_00774	ring hydroxylating diooxygenase	0.0741049	0.241057	0.234183	0.0942004	0.199307	0.154694
7332863	CCNA_00775	CCNA_00775	aspartate aminotransferase	0.120208	-0.0649919	0.0641437	-0.1076	-0.213775	-0.0175501
7332864	CCNA_00776	CCNA_00776	OAR protein precursor	0.76385	0.519156	0.265272	0.295861	0.115219	0.36646
7332865	CCNA_00777	CCNA_00777	PAS family GGDEF/EAL protein	-1.03344	-0.544867	-0.660628	-0.512976	0.042862	-0.591846
7332866	CCNA_00778	CCNA_00778	GTP-binding protein TypA/BipA	-1.86126	-1.14506	-1.09883	-0.774908	-0.540161	-0.948234
7332868	CCNA_00779	CCNA_00779	TonB superfamily protein	-0.196678	0.0488489	-0.1332	0.0879033	0.408105	-0.237517
7332869	CCNA_00780	CCNA_00780	N-formylglutamate deformylase	-0.522443	-0.42269	-0.181502	-0.257687	0.269039	-0.322291
7332870	CCNA_00781	cpdR	two-component receiver protein CpdR	-0.880172	-1.07255	-0.470547	-0.669101	0.0824061	-1.16263
7332872	CCNA_00782	CCNA_00782	aminobenzoyl-glutamate transport protein	0.781073	0.589851	0.814781	0.532102	0.611208	0.646731
7332874	CCNA_00783	sapA	secreted protease precursor sapA	0.275534	0.299545	0.22585	0.402645	0.488764	0.613957
7332875	CCNA_00784	CCNA_00784	peptidoglycan-associated outer membrane lipoprotein	0.472353	0.413999	0.602391	0.364355	0.75742	0.436745
7332876	CCNA_00785	mnmC	tRNA methyltransferase/FAD-dependent oxidoreductase MnmC	-0.293048	-0.0825751	0.127381	0.129975	0.486714	0.16893
7332877	CCNA_00786	CCNA_00786	hypothetical protein	#VALUE!	#VALUE!	#VALUE!	#VALUE!	#VALUE!	#VALUE!
7332878	CCNA_00787	motA	chemotaxis motA protein	-1.41554	-1.01519	-1.07615	-0.897684	-0.589049	-0.841362
7332879	CCNA_00788	CCNA_00788	transporter, major facilitator superfamily	-1.10505	-0.810125	-0.993265	-1.04521	-0.664218	-0.418076
7332880	CCNA_00789	fixK	hypoxia transcriptional regulator FixK	-2.37211	-1.60435	-2.17964	-1.15585	-1.11653	-0.741152
7332881	CCNA_00790	fixT	hypoxia negative feedback regulator FixT	-1.6451	-1.59739	-1.83908	-1.47358	-1.4029	-1.05938
7332882	CCNA_00791	CCNA_00791	hypothetical protein	#VALUE!	#VALUE!	#VALUE!	#VALUE!	#VALUE!	#VALUE!
7332883	CCNA_00792	CCNA_00792	glycosyltransferase	0.146353	0.0310408	0.228436	0.271802	0.0367503	0.238837
7332884	CCNA_00793	CCNA_00793	phosphatidylglycerol glycosyltransferase	-0.263882	-0.49497	0.0368469	0.118555	0.326567	-0.200484
7332885	CCNA_00794	CCNA_00794	conserved membrane spanning protein	-0.377411	-0.396561	-0.353882	-0.300261	-0.296711	-0.344786
7332886	CCNA_00795	fixJ	two-component response regulator FixJ	-0.914923	-0.789193	-0.636163	-0.698733	-0.326898	-0.61645
7332887	CCNA_00796	fixL	oxygen sensory histidine kinase FixL	-0.143846	-0.177141	-0.0898035	-0.173384	-0.105517	-0.173422
7332888	CCNA_00797	CCNA_00797	hypothetical protein	#VALUE!	#VALUE!	#VALUE!	#VALUE!	#VALUE!	#VALUE!
7332889	CCNA_00798	cydC	ABC transporter, ATP-binding protein cydC	-0.443502	-0.401103	-0.0591576	-0.330175	-0.368359	-0.387413
7332890	CCNA_00799	cydD	ABC transporter, ATP-binding protein cydD	-1.41416	-0.924404	-0.887263	-0.867383	-0.519759	-0.999647
7332891	CCNA_00800	cydA	cytochrome bd-type quinol oxidase, subunit 1 cydA	-1.4387	-1.2924	-1.19475	-1.30492	-1.21537	-1.45777
7332892	CCNA_00801	cydB	cytochrome bd-type quinol oxidase, subunit 2 cydB	-0.108176	-0.242095	0.0101956	-0.246937	-0.443637	-0.357001
7332893	CCNA_00802	ybgT	cyd operon protein YbgT	0.0632761	-0.331569	0.0170126	-0.224716	-0.681796	-0.509739
7332894	CCNA_00803	CCNA_00803	chemotaxis protein cheW	-1.86335	-1.26241	-1.18508	-0.905066	-0.524426	-0.771011
7329840	CCNA_00804	CCNA_00804	ASC-1 homology domain protein	-0.709165	-0.345241	-0.757651	-0.548658	-0.784011	-0.525503
7329841	CCNA_00805	yihA	GTP-binding protein YihA	0.77346	0.824662	0.424496	0.481991	-0.463491	0.442956
7329842	CCNA_00806	yidC	inner membrane protein translocase component yidC	0.821823	0.838609	0.566589	0.552195	-0.35406	0.542229
7329843	CCNA_00807	rnpA	ribonuclease P protein component	0.970095	1.00966	0.598211	0.563028	-0.284165	0.619963
7329844	CCNA_00808	rpmH	LSU ribosomal protein L34P	-0.934028	-0.197554	-0.325816	-0.00347071	0.216145	0.214542
7329845	CCNA_00809	CCNA_00809	quinone oxidoreductase	0.248055	-0.0821342	0.232917	0.00295077	-0.0161044	0.116446
7329846	CCNA_00810	CCNA_00810	acetyl esterase	-0.0226125	-0.351863	0.00117774	-0.431192	-0.177325	-0.0177524
7329847	CCNA_00811	CCNA_00811	TetR-family transcriptional regulator	0.256432	-0.0913256	0.138359	-0.0214892	0.16462	0.163307
7329848	CCNA_00812	CCNA_00812	hypothetical protein	0.249175	-0.247517	-0.180501	-0.285604	-0.0646072	-0.0768511
7329849	CCNA_00813	CCNA_00813	flavin-binding monooxygenase-related protein	1.22375	0.949711	0.725012	0.64601	0.414533	0.858644
7329850	CCNA_00814	CCNA_00814	hypothetical protein	0.223968	-0.248972	0.0666677	-0.360023	0.334082	-0.433317
7329851	CCNA_00815	CCNA_00815	lignostilbene-alpha,beta-dioxygenase	0.257937	-0.102635	0.0978575	-0.102104	0.168044	-0.195204
7329852	CCNA_00816	CCNA_00816	hypothetical protein	0.819365	0.715434	0.589243	0.503089	0.323824	0.481504
7329853	CCNA_00817	CCNA_00817	L-sorbosone dehydrogenase	-0.596354	-0.43426	-0.37265	-0.308221	0.149369	-0.469262
7329854	CCNA_00818	CCNA_00818	glutathione S-transferase	1.33824	1.06387	1.23191	0.869577	0.398437	0.214557
7329855	CCNA_00819	CCNA_00819	hypothetical protein	#VALUE!	#VALUE!	#VALUE!	#VALUE!	#VALUE!	#VALUE!
7329856	CCNA_00820	CCNA_00820	3-ketoacyl-CoA thiolase	0.985869	1.00502	0.678142	0.931716	1.00886	-0.0592786
7329857	CCNA_00821	CCNA_00821	hypothetical protein	0.690033	1.235	0.753418	1.41756	1.50635	-0.377668
7329858	CCNA_00822	CCNA_00822	hypothetical protein	0.795556	2.07566	1.21066	2.46986	2.80138	-1.6817
7329859	CCNA_00823	CCNA_00823	LuxR-like DNA-binding protein	0.214677	0.800636	0.333493	1.22127	1.91449	-0.844132
7329860	CCNA_00824	CCNA_00824	GntR-family transcriptional regulator	-0.899285	-0.751781	-0.682777	-0.596842	-0.232822	-0.523606
7329861	CCNA_00825	CCNA_00825	2-dehydro-3-deoxy-6-phosphogalactonate aldolase	-0.357178	-0.267098	0.258164	-0.222008	0.0147987	-0.0073672
7329862	CCNA_00826	CCNA_00826	2-dehydro-3-deoxygalactonokinase	-0.213421	-0.45689	-0.0474645	-0.294861	0.126228	-0.239082
7329863	CCNA_00827	CCNA_00827	TonB-dependent receptor	0.960054	0.612047	0.408168	0.390011	0.245479	0.344788
7329864	CCNA_00828	CCNA_00828	tryptophan halogenase	0.0730242	-0.108712	0.152122	-0.193023	-0.270048	-0.100569
7329865	CCNA_00829	CCNA_00829	hypothetical protein	#VALUE!	#VALUE!	#VALUE!	#VALUE!	#VALUE!	#VALUE!
7329866	CCNA_00830	CCNA_00830	beta-galactosidase	-0.597633	-0.706305	-0.620732	-0.691091	-0.175933	-0.887235
7329867	CCNA_00831	CCNA_00831	alpha-glucosidase	-0.487288	-0.660724	-0.448486	-0.487842	-0.358144	-0.720913
7329868	CCNA_00832	CCNA_00832	LysR-family transcriptional regulator	-0.37164	-0.316576	-0.156832	-0.205081	0.527815	-0.408009
7329869	CCNA_00833	CCNA_00833	NAD(P)H:quinone oxidoreductase	-0.877271	-0.966844	-0.556616	-0.675694	0.176608	-0.469614
7329870	CCNA_00834	fljM	flagellin FljM	-3.50862	-1.31822	-2.57639	-0.886355	-1.13113	-1.44024
7329872	CCNA_00835	fljN	flagellin FljN	-4.26224	-1.82457	-2.84518	-1.29832	-1.80819	-2.03015
7329873	CCNA_00836	fljO	flagellin FljO	-2.33496	-0.414783	-1.46337	-0.299596	-0.628808	-0.928386
7329874	CCNA_00837	CCNA_00837	alpha-L-fucosidase	0.453222	0.280031	0.355186	0.116848	0.538265	-0.171915
7329875	CCNA_00838	CCNA_00838	alpha-glucosidase	0.314526	0.0163817	0.378371	0.176488	1.24522	-0.217169
7329876	CCNA_00839	CCNA_00839	glucan 1,4-beta-glucosidase	1.93223	1.52489	1.88207	1.4732	2.84653	0.498094
7329877	CCNA_00840	CCNA_00840	sialic acid-specific 9-O-acetylesterase	1.71705	1.40826	1.59958	1.44965	2.13924	0.529034
7329878	CCNA_00841	CCNA_00841	carboxylesterase type B	0.532856	0.590334	0.557241	0.409526	0.822898	0.369764
7329879	CCNA_00842	CCNA_00842	hypothetical protein	-0.0798948	-0.26939	-0.0193869	-0.106352	0.0202383	-0.132292
7329880	CCNA_00843	CCNA_00843	endo-beta-mannanase	-0.1793	-0.408278	-0.368378	-0.45355	0.00311708	-0.513168
7329881	CCNA_00844	relE-1	toxin protein relE-1	0.473562	0.0161344	-0.144948	-0.120628	0.3886	0.149374
7329882	CCNA_00845	relB-1	antitoxin protein relB-1	-0.552243	-0.552671	-0.449762	-0.532141	-0.0243825	-0.290206
7329883	CCNA_00846	CCNA_00846	proline dehydrogenase/delta-1-pyrroline-5-carboxylate dehydrogenase	-0.903201	-0.97046	-0.712445	-0.805654	0.0734579	-0.480024
7329886	CCNA_00847	CCNA_00847	leucine-responsive regulatory protein	0.682565	0.699905	0.438999	0.490541	0.648667	0.425731
7329887	CCNA_00848	CCNA_00848	leucine-responsive regulatory protein	1.34401	1.38817	0.865915	1.26235	0.238374	0.684372
7329889	CCNA_00849	CCNA_00849	outer membrane efflux protein	1.98992	1.94254	1.7851	1.48012	-0.142323	1.19848
7329890	CCNA_00850	acrB2	cation/multidrug efflux pump acrB2	2.03939	1.95793	1.75042	1.55241	-0.0349696	1.11544
7329891	CCNA_00851	CCNA_00851	periplasmic multidrug efflux lipoprotein precursor	2.19575	1.9756	1.87994	1.57265	0.202766	1.37025
7329892	CCNA_00852	CCNA_00852	TetR family transcriptional regulator	1.0543	0.605184	0.384965	-0.00266	0.162853	0.306546
7329893	CCNA_00853	CCNA_00853	3-isopropylmalate dehydrogenase	2.98063	2.34216	2.01145	1.59403	0.0122989	1.85908
7329894	CCNA_00854	CCNA_00854	metallo-beta-lactamase protein	-0.243065	-0.283582	-0.0915012	-0.392087	-0.334138	-0.239903
7329895	CCNA_00855	CCNA_00855	rhamnogalacturonan acetylesterase	0.730154	0.381915	0.59533	0.231061	0.0598537	0.328659
7329896	CCNA_00856	CCNA_00856	beta-xylosidase	0.923148	0.476033	0.231365	0.243827	-0.248907	0.184436
7329897	CCNA_00857	CCNA_00857	glucose/fructose transport protein	-3.29079	-3.37058	-2.95453	-3.09863	-1.66025	-2.99109
7329898	CCNA_00858	CCNA_00858	TonB-dependent receptor	2.6397	1.66095	2.27548	1.55589	1.70106	1.40596
7329899	CCNA_00859	CCNA_00859	acetyltransferase, GNAT family	1.29066	0.770138	1.01686	0.66349	1.06224	0.391551
7329900	CCNA_00860	hfiA	holdfast inhibitor protein HfiA	-0.378689	-0.648936	-0.274262	-0.275304	0.101628	-0.195642
7329901	CCNA_00861	CCNA_00861	hypothetical protein	-1.04985	0	-0.491082	-0.916845	-1.64484	0.655948
7329902	CCNA_00862	xylD	xylonate dehydratase xylD	-3.39614	-3.13574	-2.84912	-2.95284	-2.82593	-3.05196
7329903	CCNA_00863	xylC	xylonolactonase xylC	-1.71184	-1.66053	-1.15507	-1.35498	-1.37566	-1.27991
7329904	CCNA_00864	xylB	xylose dehydrogenase xylB	-5.97056	-5.82642	-5.70485	-5.66278	-5.24435	-5.64187
7329905	CCNA_00865	xylA	alpha-ketoglutaric semialdehyde dehydrogenase xylA	-5.83021	-5.60112	-5.38876	-5.46136	-5.18833	-5.34877
7329906	CCNA_00866	xylX	fumarylacetoacetate hydrolase family protein	-5.27074	-4.78839	-4.9831	-4.80164	-3.86299	-5.3453
7329907	CCNA_00867	CCNA_00867	hypothetical protein	0.450465	0.2928	0.262219	0.156685	-0.0594186	-0.428082
7329908	CCNA_00868	CCNA_00868	hypothetical protein	#VALUE!	#VALUE!	#VALUE!	#VALUE!	#VALUE!	#VALUE!
7329909	CCNA_00869	CCNA_00869	DNA modification methyltransferase-related protein	1.38765	0.984822	0.73286	0.546753	-0.287389	0.622541
7329910	CCNA_00870	CCNA_00870	hypothetical protein	3.67952	3.35012	2.82519	2.76328	-0.640064	2.83589
7329911	CCNA_00871	CCNA_00871	carbon-nitrogen hydrolase family protein	2.64444	2.34952	1.9375	1.66975	-0.530665	1.89896
7329912	CCNA_00872	CCNA_00872	glutaredoxin	2.55354	2.21615	1.79214	1.60877	-0.786308	1.93434
7329913	CCNA_00873	CCNA_00873	amidophosphoribosyltransferase family protein	0.732461	0.589331	0.587969	0.373507	-0.0282192	0.301973
7329914	CCNA_00874	bioC	biotin synthesis protein bioC	2.07315	1.58105	1.15937	0.954175	-0.130891	1.02947
7329915	CCNA_00875	CCNA_00875	Flp/Fap pilin component protein	0.101209	0.0482014	-0.24465	-0.267637	-0.502082	-0.315224
7329916	CCNA_00876	CCNA_00876	7,8-dihydro-8-oxoguanine-triphosphatase	-0.130174	-0.142084	-0.270121	-0.306011	-0.323648	-0.243399
7329917	CCNA_00877	CCNA_00877	hypothetical protein	0.157663	0.0229957	0.0425585	-0.00539808	0.205594	-0.0719595
7329918	CCNA_00878	CCNA_00878	ATP-dependent RNA helicase	-1.7177	-1.09067	-1.15298	-0.687009	0.707709	-1.2655
7329919	CCNA_00879	CCNA_00879	PAS-family sensor histidine kinase	-0.899345	-0.646238	-0.75866	-0.302211	0.498373	-0.303993
7329920	CCNA_00880	CCNA_00880	hypothetical protein	-0.836714	-0.746878	-0.595814	-0.492182	-0.0770627	-0.463203
7329921	CCNA_00881	CCNA_00881	ABC transporter ATP-binding protein	-1.00419	-0.903505	-0.69528	-0.478631	-0.212711	-0.7564
7329922	CCNA_00882	CCNA_00882	hypothetical protein	-0.524742	-0.464413	-0.345815	0.0410578	0.20771	-0.652413
7329923	CCNA_00883	ubiG	3-demethylubiquinone 3-methyltransferase	-0.31975	-0.394619	-0.248303	-0.166027	0.105954	-0.338257
7329924	CCNA_00884	CCNA_00884	VapC-like PIN domain ribonuclease toxin	-0.146102	-0.350612	-0.167738	0.0329219	0.44164	-0.397305
7329925	CCNA_00885	CCNA_00885	MazE-like antitoxin protein	0.148853	-0.206982	-0.0481237	0.104298	0.6321	0.193964
7329926	CCNA_00886	CCNA_00886	aspartokinase	-1.51217	-1.03148	-0.795287	-0.659646	-0.538167	-0.722659
7329927	CCNA_00887	CCNA_00887	hypothetical protein	-0.32546	-0.0186833	-0.0942702	-0.0537626	0.831367	-0.193663
7329928	CCNA_00888	CCNA_00888	MCP-signal associated domain protein	-0.319124	-0.419217	-0.171163	-0.0646841	0.986888	-0.215149
7329929	CCNA_00889	CCNA_00889	lumazine-binding domain protein	-0.0207975	-0.222053	0.184313	0.124259	1.46125	0.00894682
7329930	CCNA_00890	CCNA_00890	poly(3-hydroxyalkanoate) depolymerase	-0.752493	-0.839049	-0.316203	-0.596141	-0.0790974	-0.268246
7329931	CCNA_00891	CCNA_00891	transporter, drug/metabolite exporter family	0.449198	0.226996	0.263067	0.106918	-0.0164478	0.169596
7329933	CCNA_00892	ptsP	phosphoenolpyruvate-protein phosphotransferase PtsP	-1.06517	-0.924994	-0.771546	-0.617548	-0.060815	-0.808511
7329934	CCNA_00893	CCNA_00893	helix-turn-helix DNA-binding protein	-1.31501	-1.10375	-0.976661	-0.913075	-0.36625	-0.657325
7329935	CCNA_00894	ispG	1-hydroxy-2-methyl-2-(E)-butenyl 4-diphosphate synthase	2.10543	1.79911	1.3856	1.29155	0.150897	1.43581
7329936	CCNA_00895	CCNA_00895	hypothetical protein	2.33416	1.81676	1.57297	1.26014	-0.294422	1.506
7329937	CCNA_00896	CCNA_00896	hypothetical protein	2.42706	2.07907	1.56197	1.52872	0.0839398	1.58283
7329938	CCNA_00897	CCNA_00897	hypothetical protein	3.12974	3.57832	2.85331	3.05049	-0.370738	2.43837
7329939	CCNA_00898	CCNA_00898	ribosomal large subunit pseudouridine synthase F	0.440616	0.631118	0.385801	0.38069	-0.440672	0.389089
7329940	CCNA_00899	prfA	bacterial peptide chain Release factor 1 (RF-1)	-0.389928	-0.333547	-0.231386	-0.271128	-0.316726	-0.113444
7329941	CCNA_00900	CCNA_00900	CHASE4-family GGDEF/EAL protein	0.114514	0.0387375	-0.0249007	-0.0957378	-0.610279	0.300113
7329942	CCNA_00901	CCNA_00901	alpha/beta hydrolase family protein	-0.527673	-0.25545	-0.186451	-0.156187	-0.230298	-0.108771
7329943	CCNA_00902	ibpA	inositol ABC transporter, periplasmic inositol-binding protein IbpA	0.487772	-0.124238	0.563669	-0.103086	0.263156	0.762267
7329944	CCNA_00903	iatA	inositol transport ATP-binding protein IatA	0.226798	-0.191573	0.259405	-0.0129413	0.0796734	0.360867
7329945	CCNA_00904	iatP	inositol ABC transport system, permease protein IatP	0.760227	0.26258	0.417823	0.172588	0.171591	0.434011
7329946	CCNA_00905	CCNA_00905	exonuclease-endonuclease-phosphatase (EEP1) protein	1.23065	0.898164	0.67093	0.4825	-0.0388459	0.67584
7329947	CCNA_00906	CCNA_00906	hypothetical protein	0.303449	-0.00740735	0.229975	0.00958249	-0.153985	0.0816608
7329948	CCNA_00907	CCNA_00907	hypothetical protein	0.193548	-0.0243085	0.178614	0.164163	0.395377	-0.133984
7329949	CCNA_00908	CCNA_00908	3-oxoacyl-(acyl-carrier-protein) synthase III	-0.188033	-0.173346	-0.12612	-0.139893	0.126307	-0.181037
7329950	CCNA_00909	CCNA_00909	hypothetical protein	-0.61776	-0.420085	-0.330065	-0.266325	-0.228781	-0.467107
7329951	CCNA_00910	CCNA_00910	erythromycin esterase family protein	0.177445	0.215058	0.238534	0.58003	0.608318	-0.295054
7329952	CCNA_00911	CCNA_00911	AAA domain ATPase	0.815342	0.382064	0.522658	0.502422	0.600639	-0.253255
7329953	CCNA_00912	CCNA_00912	beta-lactamase family protein	0.722443	0.403003	0.610416	0.594569	1.20106	-0.28375
7329954	CCNA_00913	CCNA_00913	hypothetical protein	0.594418	0.317482	0.353771	0.652299	1.64912	-0.287039
7329955	CCNA_00914	CCNA_00914	acetyltransferase	-0.0938409	-0.194012	0.0268343	-0.0538649	0.22561	0.024665
7329956	CCNA_00915	CCNA_00915	Molybdenum cofactor sulfurase related protein	0.664536	0.425517	0.410933	0.406746	0.778466	0.472334
7329957	CCNA_00916	parE-1	toxin protein parE-1	0.643694	0.223802	0.712505	0.532406	1.22347	0.856504
7329958	CCNA_00917	parD-1	antitoxin protein parD-1	0.881853	0.389853	0.946349	0.577354	1.34316	1.00994
7329959	CCNA_00918	prmC	peptide release factor-glutamine N5-methyltransferase	0.0492608	-0.0181122	0.14355	0.0037606	-0.268053	0.0983504
7329960	CCNA_00919	CCNA_00919	hypothetical protein	-0.925729	-0.523062	-0.637926	-0.368358	-0.193805	-0.535682
7329961	CCNA_00920	CCNA_00920	hypothetical protein	-1.093	-0.549714	-0.503746	-0.280171	0.0462978	-0.592989
7329962	CCNA_00921	CCNA_00921	zinc metalloprotease	-0.0519	-0.0518206	0.101517	-0.000637996	0.130377	0.0411307
7329963	CCNA_00922	clpB	ClpB protein	4.06785	3.47087	4.127	3.40841	1.56222	1.90071
7329964	CCNA_00923	CCNA_00923	hypothetical protein	0.0509225	0.125702	0.0288605	0.0553875	0.00510074	-0.113649
7329965	CCNA_00924	CCNA_00924	MarR/EmrR family transcriptional regulator	-0.1782	-0.0987798	-0.189538	-0.186598	-0.00785429	-0.215245
7329966	CCNA_00925	CCNA_00925	hypothetical protein	-0.329003	-0.457993	-0.363965	-0.465341	-0.150053	-0.256081
7329967	CCNA_00926	CCNA_00926	acyl CoA thioesterase	2.76488	1.45127	1.74232	0.899665	0.632929	2.31424
7329968	CCNA_00927	CCNA_00927	hypothetical protein	1.10226	0.34854	0.319188	-0.233475	-1.12769	-1.37821
7329969	CCNA_00928	CCNA_00928	GntR family transcriptional regulator	0.767431	0.273025	0.0320122	-0.186121	-1.31723	-1.87438
7332813	CCNA_00929	CCNA_00929	Riboflavin-specific deaminase family protein	1.23192	0.741104	0.62102	0.307756	-2.72663	-3.35006
7333060	CCNA_00930	CCNA_00930	riboflavin synthase alpha chain	1.46552	0.856533	0.80846	0.303098	-3.05458	-3.1475
7333061	CCNA_00931	ribA	GTP cyclohydrolase II/3,4-dihydroxy-2-butanone-4-phosphate synthase	1.30664	0.562304	0.75093	0.11614	-3.38445	-3.3877
7333062	CCNA_00932	ribH	6,7-dimethyl-8-ribityllumazine synthase	-0.56158	-0.309463	-0.298736	-0.245	-0.353449	-0.309373
7333063	CCNA_00933	CCNA_00933	M28 Zn-Peptidase	0.595799	0.191852	0.163556	-0.19001	-1.07896	-1.33411
7333064	CCNA_00934	CCNA_00934	hypothetical protein	0.46113	0.0745542	0.020605	-0.317691	-0.549519	-0.829068
7333065	CCNA_00935	CCNA_00935	AraC-family transcriptional regulator	0.362916	0.0347238	0.0298262	-0.184695	-0.323997	-0.500387
7333066	CCNA_00936	CCNA_00936	hypothetical protein	-0.301213	-0.327168	-0.354501	-0.453369	-0.339853	-0.352148
7333067	CCNA_00937	CCNA_00937	acetyltransferase	-0.956884	-0.915021	-0.762704	-0.894158	-0.668513	-0.604448
7333068	CCNA_00938	CCNA_00938	acetyl-CoA acetyltransferase	-1.06819	-0.938234	-0.891145	-0.925184	-0.445636	-0.55328
7333069	CCNA_00939	CCNA_00939	MarR-family transcriptional regulator	-0.205327	-0.427258	-0.142133	-0.283121	0.111782	-0.364908
7333070	CCNA_00940	CCNA_00940	sensory box GGDEF/EAL protein	1.90511	1.5012	1.06218	0.924839	0.474032	0.821044
7333071	CCNA_00941	mnmA	tRNA (5-methylaminomethyl-2-thiouridylate)-methyltransferase MnmA	3.07123	2.74659	2.20604	2.08374	0.224545	2.13729
7333072	CCNA_00942	flgL	flagellar hook-associated protein FlgL	-1.89897	-0.614641	-1.18554	-0.430687	-0.546493	-0.69888
7333073	CCNA_00943	flaN	flagellar hook-associated protein FlaN	-2.41969	-0.692442	-1.31511	-0.454901	-0.443388	-0.774489
7333074	CCNA_00944	CCNA_00944	flagellar hook length determination protein	-4.68874	-1.34176	-1.86028	-0.740839	-0.434215	-1.17389
7333075	CCNA_00945	CCNA_00945	chemotaxis protein MotD	-3.0769	-0.790539	-1.57011	-0.433108	-0.50538	-0.859432
7333076	CCNA_00946	flgD	Basal-body rod modification protein FlgD	-3.78857	-1.01259	-1.79086	-0.716429	-0.522335	-1.06838
7333077	CCNA_00947	flgE	flagellar hook protein FlgE	-4.25357	-1.22054	-1.97757	-0.828946	-0.773804	-1.21176
7333078	CCNA_00948	sciP	CtrA inhibitory protein SciP	-3.17323	-1.62306	-1.88207	-1.18475	-0.976892	-1.47333
7333079	CCNA_00949	CCNA_00949	hypothetical protein	-2.96001	-1.50169	-1.89701	-1.29589	-1.08571	-1.60351
7333080	CCNA_00950	fliF	flagellar M-ring protein FliF	-0.922782	-0.907551	-0.716154	-0.848994	-0.471283	-0.89387
7333081	CCNA_00951	fliG	flagellar motor switch protein FliG	-0.374385	-0.571575	-0.472136	-0.621819	-0.446462	-0.623882
7333082	CCNA_00952	flbE	flagellar assembly protein FlbE/FliH	-0.4947	-0.612069	-0.509825	-0.718175	-0.708609	-0.630627
7333083	CCNA_00953	fliN	flagellar motor switch protein FliN	-0.613612	-0.74707	-0.467461	-0.619527	-0.770442	-0.423579
7333084	CCNA_00954	flbD	AAA-family response regulator flbD	-0.898693	-1.02561	-0.593711	-0.922794	-0.799265	-0.737651
7333085	CCNA_00955	CCNA_00955	hypothetical protein	#VALUE!	#VALUE!	#VALUE!	#VALUE!	#VALUE!	#VALUE!
7333086	CCNA_00956	flhA	flagellar biosynthesis protein FlhA	-0.636716	-0.589653	-0.490991	-0.597169	-0.464376	-0.793755
7333087	CCNA_00957	CCNA_00957	porin O precursor	-0.331734	-0.478193	-0.340825	-0.492092	-0.561571	-0.604053
7333088	CCNA_00958	CCNA_00958	hypothetical protein	0.572299	0.436536	0.370754	0.217995	-0.141888	0
7333089	CCNA_00959	CCNA_00959	TetR-family transcriptional regulator	-0.518601	-0.405361	-0.430216	-0.228958	-0.021262	-0.849432
7333090	CCNA_00960	CCNA_00960	hypothetical protein	#VALUE!	#VALUE!	#VALUE!	#VALUE!	#VALUE!	#VALUE!
7333091	CCNA_00961	CCNA_00961	hypothetical protein	-0.800717	-0.660502	-0.559048	-0.510217	-0.15578	-0.651356
7333092	CCNA_00962	CCNA_00962	MarR-family transcriptional regulator	0.834285	0.688068	0.394831	0.350324	0.0661546	0.314493
7333093	CCNA_00963	CCNA_00963	organic hydroperoxide resistance protein	2.79656	2.41803	1.98977	1.76865	-0.0279172	2.27105
7333094	CCNA_00964	CCNA_00964	gluconate kinase	-1.14237	-0.491498	-1.11657	-0.550994	0.157474	-1.16921
7333095	CCNA_00965	CCNA_00965	DnaJ-family chaperone protein	-1.67102	-0.999633	-0.866605	-0.789802	-0.200884	-1.02
7333096	CCNA_00966	pdxH	pyridoxamine 5'-phosphate oxidase	3.21201	2.68101	2.32398	2.03902	-0.0718208	2.05204
7333097	CCNA_00967	CCNA_00967	TetR-family transcriptional regulator	3.28667	2.80785	2.34726	2.06885	0.591143	1.97274
7333098	CCNA_00968	CCNA_00968	gluconate kinase	-0.375088	-0.242282	-0.29081	-0.26772	-0.173244	-0.295518
7333099	CCNA_00969	CCNA_00969	two component sensor histidine kinase	-0.0664606	-0.208133	-0.0391726	-0.0336354	0.18066	-0.152235
7333100	CCNA_00970	CCNA_00970	long-chain-fatty-acid--CoA ligase	-0.310099	-0.544179	-0.30822	-0.482276	0.0826784	-0.198489
7333101	CCNA_00971	CCNA_00971	hydroxyacylglutathione hydrolase	-0.244874	-0.238633	0.0579588	-0.133038	0.179837	-0.223355
7333102	CCNA_00972	CCNA_00972	hypothetical protein	-0.686852	-0.640404	-0.381243	-0.399526	-0.155299	-0.799482
7333103	CCNA_00973	CCNA_00973	putative phosphatase	-1.07568	-0.894198	-0.54058	-0.587344	-0.158368	-0.808774
7333104	CCNA_00974	CCNA_00974	OAR protein precursor	-4.08365	-3.30911	-3.24534	-2.68025	-1.01834	-3.32126
7333105	CCNA_00975	CCNA_00975	hypothetical protein	#VALUE!	#VALUE!	#VALUE!	#VALUE!	#VALUE!	#VALUE!
7333106	CCNA_00976	sppA	signal peptide peptidase A	0.0925759	-0.261987	0.188194	-0.106162	0.337566	-0.414235
7333109	CCNA_00977	CCNA_00977	transposase, IS4/5 family	0.805852	0.732834	0.711293	0.712946	0.825486	0.669407
7333110	CCNA_00978	CCNA_00978	transposase, DDE family	2.72048	2.10081	2.40876	1.88018	0.37364	1.19544
7333111	CCNA_00979	CCNA_00979	RND family efflux transporter, MFP subunit	0.242853	0.214059	0.35752	0.4132	0.579976	0.999021
7333112	CCNA_00980	lolE	ABC-type transport system involved in lipoprotein release, permease component LolE	0.430682	0.265089	0.371943	0.548493	0.516428	1.00904
7333113	CCNA_00981	lolD	ABC-type transport system involved in lipoprotein release, ATPase component LolD	0.404314	0.233223	0.460852	0.428938	0.36794	1.05044
7333114	CCNA_00982	CCNA_00982	ROS/MUCR transcriptional regulator	-0.377761	-0.486473	0.0304228	-0.496992	-0.590141	0.862209
7333115	CCNA_00983	CCNA_00983	hybrid sensor histidine kinase/receiver protein	0.716682	0.631335	0.472999	0.431397	0.292065	0.28381
7333116	CCNA_00984	CCNA_00984	phosphinothricin N-acetyltransferase	0.825763	0.508172	0.381532	0.180166	-0.472816	0.328808
7333117	CCNA_00985	ptrB	protease II PtrB	0.57405	0.264202	0.258904	-0.0163456	-0.481153	0.190606
7333118	CCNA_00986	CCNA_00986	general stress protein 17O	-0.761212	-0.780416	-0.715795	-0.580386	-0.162224	-0.588899
7333119	CCNA_00987	CCNA_00987	stress response protein CsbD	-0.267875	-0.306161	-0.318222	0.00283463	0.925708	-0.677658
7333120	CCNA_00988	CCNA_00988	isopenicillin N epimerase	-0.392511	-0.621933	-0.207256	-0.389286	-0.0157144	-0.689447
7333121	CCNA_00989	CCNA_00989	acyl esterase protein	-0.779896	-0.619897	-0.528793	-0.565949	-0.127289	-0.5167
7333122	CCNA_00990	CCNA_00990	general stress protein 17O	-0.590488	-0.892752	-0.278334	-0.559056	-0.262542	-0.267142
7333123	CCNA_00991	CCNA_00991	nodulation protein N	1.11877	0.125404	1.23314	0.204638	0.385646	1.48447
7333124	CCNA_00992	CCNA_00992	hypothetical protein	0.191601	0.105181	0.12236	0.112338	0.159434	0.456151
7333125	CCNA_00993	CCNA_00993	long-chain-fatty-acid--CoA ligase	0.434673	0.221604	0.194429	0.190546	0.182831	0.185
7333126	CCNA_00994	CCNA_00994	oxidoreductase, GMC family	0.857088	0.415617	0.531412	0.483089	0.715624	0.501355
7333127	CCNA_00995	CCNA_00995	cytochrome P450 CypX	0.611814	0.499667	0.768359	0.520203	0.190769	0.550899
7333128	CCNA_00996	CCNA_00996	enoyl-CoA hydratase	1.42859	0.310753	1.36952	0.121736	0.342518	1.1197
7333129	CCNA_00997	CCNA_00997	hypothetical protein	-0.467298	-0.448585	-0.383177	-0.433483	-0.14051	-0.52456
7333130	CCNA_00998	CCNA_00998	ROS/MUCR transcriptional regulator	-1.88836	-1.27439	-1.24905	-0.899903	-0.683844	-0.890488
7333131	CCNA_00999	mopJ	PAS-family motility and cell cycle regulatory protein MopJ	0.75964	0.620222	0.65527	0.597631	0.740943	0.510661
7333132	CCNA_01000	CCNA_01000	hypothetical protein	0.408141	-0.274536	-0.340326	-0.136878	0	-0.539358
7333133	CCNA_01001	rbsK	ribokinase	-0.269815	-0.49944	-0.136401	-0.461923	-0.146877	-0.295972
7333134	CCNA_01002	fliP	flagellar biosyntheis protein FliP	0.265885	-0.0453686	0.276122	-0.22053	0.0430447	-0.0325112
7333135	CCNA_01003	fliO	flagellar biosynthesis protein FliO	0.0287537	-0.175504	0.0892555	-0.308684	0.136916	-0.334407
7333136	CCNA_01004	flgB	flagellar basal-body rod protein FlgB	0.311322	-0.110343	0.167173	-0.168254	0.29753	0.0889727
7333137	CCNA_01005	flgC	flagellar basal-body rod protein flgC	0.00632117	-0.517785	-0.0332928	-0.433023	-0.322115	-0.18683
7333138	CCNA_01006	fliE	flagellar hook-basal body complex protein FliE	0.0780076	-0.365888	0.152029	-0.381518	-0.144708	-0.0561924
7333139	CCNA_01007	CCNA_01007	hypothetical protein	-0.208677	-0.353096	-0.547139	-0.487463	0.290814	-0.838443
7333140	CCNA_01008	hutU	urocanate hydratase	-1.01039	-1.07037	-1.44219	-1.0962	-0.333536	-0.957594
7329675	CCNA_01009	CCNA_01009	N-formylglutamate deformylase	-0.722862	-0.924775	-1.2849	-1.14847	-0.194099	-0.777534
7329758	CCNA_01010	hutH	histidine ammonia-lyase	-1.06111	-1.16804	-1.3615	-1.08502	-0.1824	-0.976687
7329759	CCNA_01011	hutI	imidazolonepropionase	-0.616171	-0.57347	-0.859487	-0.413163	0.471309	-0.745159
7329760	CCNA_01012	CCNA_01012	N-formimino-L-glutamate deiminase	-0.515945	-0.539642	-0.64899	-0.371451	0.424516	-0.310443
7329761	CCNA_01013	CCNA_01013	histidine utilization repressor	-0.385857	-0.225011	-0.262101	0.00651284	0.667663	-0.0152044
7329763	CCNA_01014	CCNA_01014	cysteinyl-tRNA(Pro) deacylase	0.337121	0.224192	0.27305	0.212322	0.400245	0.309675
7329764	CCNA_01015	CCNA_01015	multicopper oxidase PcoA	3.79588	3.17514	2.80066	2.45315	-0.690759	2.56768
7329765	CCNA_01016	CCNA_01016	copper resistance protein B	4.20231	3.64906	3.30656	2.92724	-0.754762	2.97844
7329766	CCNA_01017	CCNA_01017	acyl-CoA synthetase	3.04426	2.58477	1.95119	1.73536	0.23763	1.91533
7329767	CCNA_01018	CCNA_01018	D-galactose 1-dehydrogenase	0.735535	0.528928	0.603777	0.223535	0.513343	0.674369
7329768	CCNA_01019	CCNA_01019	beta-glucosidase	0.17285	0.13699	0.201661	0.28919	1.1004	-0.136366
7329769	CCNA_01020	CCNA_01020	LacI-family transcriptional regulator	1.00304	1.19004	0.948487	1.09786	1.41057	0.256635
7329770	CCNA_01021	CCNA_01021	TonB-dependent receptor	1.28764	2.15365	1.43132	2.32334	4.08507	0.929178
7329771	CCNA_01022	CCNA_01022	tryptophan halogenase superfamily protein	0.47717	0.183163	0.111987	0.32371	1.04095	0.410263
7329772	CCNA_01023	CCNA_01023	tryptophan halogenase superfamily protein	1.84596	1.38947	1.02254	0.794266	0.660718	1.02435
7329773	CCNA_01024	CCNA_01024	hypothetical protein	1.79074	1.42694	0.991046	0.798366	-0.155954	1.13506
7329774	CCNA_01025	CCNA_01025	hypothetical protein	1.55285	1.23144	0.781939	0.743462	-0.263086	0.966045
7329775	CCNA_01026	CCNA_01026	hypothetical protein	-0.784835	-0.769239	-0.815988	-0.650798	-0.293959	-0.308344
7329776	CCNA_01027	CCNA_01027	acetyltransferase	3.21464	3.00334	2.38535	2.20302	0.0578678	2.5755
7329777	CCNA_01028	pepA	M17 family aminopeptidase	5.55499	5.0365	4.68865	4.34307	-0.350176	4.63765
7329778	CCNA_01029	CCNA_01029	alpha-L-rhamnosidase	2.04015	1.76436	1.3222	1.11935	-0.655151	1.22563
7329779	CCNA_01030	CCNA_01030	peptidyl-prolyl cis-trans isomerase	-0.654537	-0.631916	-0.409175	-0.64934	-0.922714	-0.420942
7329780	CCNA_01031	CCNA_01031	transporter, major facilitator superfamily	-2.09242	-2.07026	-1.74735	-1.71459	-1.24285	-1.79313
7329781	CCNA_01032	CCNA_01032	RNA polymerase ECF-type sigma factor	-1.52649	-1.26016	-1.3475	-1.00681	-0.4271	-0.994558
7329782	CCNA_01033	CCNA_01033	FecR family protein	-1.72881	-1.29584	-1.36295	-0.921692	0.00919269	-1.33507
7329783	CCNA_01034	CCNA_01034	TonB-dependent outer membrane receptor	-4.63525	-3.73792	-3.87948	-3.08922	-1.46022	-3.46965
7329784	CCNA_01035	CCNA_01035	gamma-glutamyltranspeptidase	-3.22674	-2.7848	-2.89947	-2.47005	-1.53804	-2.69099
7329785	CCNA_01036	CCNA_01036	M14 peptidase-family protein	-2.01566	-1.73968	-1.61493	-1.60038	-0.872401	-1.7397
7329786	CCNA_01037	CCNA_01037	GntR-family transcriptional regulator	-0.466569	-0.514504	-0.293499	-0.497901	-0.0806027	-0.62789
7329787	CCNA_01038	CCNA_01038	glyoxalase family protein	-1.41279	-1.22452	-0.900224	-0.923133	-0.523483	-0.861355
7329788	CCNA_01039	CCNA_01039	putative hexuronate transporter, major facilitator superfamily	-1.1525	-1.35543	-1.19459	-1.16878	-1.15521	-1.38914
7329789	CCNA_01040	CCNA_01040	beta-xylosidase/alpha-L-arabinofuranosidase	-0.580028	-0.545314	-0.555435	-0.725252	-0.497829	-0.810148
7329790	CCNA_01041	CCNA_01041	hypothetical protein	-0.736717	-0.286626	-0.497128	-0.359353	0.0602358	-0.554935
7329791	CCNA_01042	CCNA_01042	TonB-dependent receptor	-0.799384	-0.953227	-0.932124	-1.04456	-0.16084	-0.60659
7329792	CCNA_01043	CCNA_01043	hypothetical protein	-0.43838	-0.762732	-0.794137	-0.759103	-0.206284	-0.640666
7329793	CCNA_01044	CCNA_01044	AcrR-family transcriptional regulator	3.12817	2.88502	2.4356	2.23611	0.0490255	2.06278
7329794	CCNA_01045	CCNA_01045	conserved hypothetical cytosolic protein	3.93512	3.60199	3.24884	3.02764	-0.328335	2.9563
7329795	CCNA_01046	msrA	peptide methionine sulfoxide reductase msrA	2.47069	1.94216	1.82839	1.30203	1.49466	1.39729
7329797	CCNA_01047	CCNA_01047	TonB-dependent receptor	0.418397	0.190397	-0.0941726	0.0860617	0.315423	0.0296696
7329798	CCNA_01048	CCNA_01048	hypothetical protein	-0.171603	0.174773	0.165359	-0.0851421	0.251761	-0.114355
7329799	CCNA_01049	CCNA_01049	hypothetical protein	0	-0.232505	0.042728	0.0044469	0.588105	-0.248041
7329800	CCNA_01050	CCNA_01050	ABC transporter ATP-binding protein	-0.641959	-0.382642	-0.340753	-0.316003	-0.145415	-0.112588
7329801	CCNA_01051	CCNA_01051	TonB-dependent receptor	-0.519728	-0.319705	-0.436221	-0.0816516	0.25162	-0.607185
7329802	CCNA_01052	CCNA_01052	SapC family protein	-0.654333	-0.588077	-0.415672	-0.182939	-0.10382	-0.892556
7329803	CCNA_01053	CCNA_01053	acetyltransferase	-0.443523	-0.155264	-0.310954	0.00557031	0.146262	-0.665646
7329804	CCNA_01054	CCNA_01054	tryptophan halogenase	-0.289328	-0.215474	-0.240325	0.0505953	0.0698248	-0.434712
7329805	CCNA_01055	CCNA_01055	GT1 family glyscosyl transferase	-0.585477	-0.550401	-0.44674	-0.367584	-0.184864	-0.553011
7329806	CCNA_01056	CCNA_01056	methyltransferase	-1.03975	-0.861915	-0.72691	-0.485773	-0.0292962	-0.804441
7329807	CCNA_01057	CCNA_01057	hypothetical protein	-0.95694	-0.732965	-0.561335	-0.448458	0.228901	-0.879787
7329808	CCNA_01058	CCNA_01058	helix-turn-helix transcriptional regulator	0.391485	0.427501	0.597653	0.565024	0.72968	0.196782
7329809	CCNA_01059	rsaA	S-layer protein rsaA	-0.630534	0	0	0	0	0
7329810	CCNA_01060	rsaD	type I protein secretion ATP-binding protein RsaD	-0.726809	-0.431871	-0.396244	-0.228938	0.115027	-0.348295
7329811	CCNA_01061	rsaE	type I secretion adaptor protein RsaE	-0.662897	-0.325486	-0.393287	-0.238194	-0.181206	-0.257979
7329812	CCNA_01062	gmd	GDP-mannose 4,6 dehydratase	-0.583192	-0.421968	-0.278551	-0.28033	-0.154758	-0.290963
7329813	CCNA_01063	perB	UDP-perosamine 4-acetyl transferase	-0.350071	-0.255007	-0.103866	-0.194154	-0.192949	-0.124973
7329814	CCNA_01064	CCNA_01064	perosamine synthetase	-0.201578	-0.151431	-0.104937	-0.15009	-0.351196	-0.0610396
7329815	CCNA_01065	CCNA_01065	glycosyltransferase	0.092284	0.0594893	-0.00412636	-0.0165391	-0.234095	0.0700516
7329816	CCNA_01066	CCNA_01066	glycosyltransferase	-0.14782	-0.143559	-0.204826	-0.193861	-0.368101	-0.0772269
7329817	CCNA_01067	rsaFa	type I secretion outer membrane protein RsaFa	0.557189	0.179842	0.481158	0.294336	0.417661	0.264229
7329818	CCNA_01068	CCNA_01068	glycosyltransferase	0.164665	-0.0753283	0.0652603	-0.016146	0.326329	-0.0704275
7329819	CCNA_01069	CCNA_01069	methyltransferase	-1.06061	-0.929246	-0.955197	-0.872855	-0.598605	-0.665483
7329821	CCNA_01070	CCNA_01070	hypothetical protein	-0.81675	-0.66129	-0.648587	-0.458148	0.294973	-0.618761
7329822	CCNA_01071	CCNA_01071	alpha-ketoglutarate permease	-0.226519	-0.159796	-0.348767	-0.157455	0.310382	-0.2768
7329823	CCNA_01072	CCNA_01072	hypothetical protein	0.980472	0.769182	0.464037	0.446686	0.981771	0.287961
7329824	CCNA_01073	CCNA_01073	zinc-finger protein	1.36101	0.963736	0.80075	0.856646	1.47617	0.658178
7329825	CCNA_01074	CCNA_01074	entericidin B-like protein	0.806291	0.151287	0.576959	0.449119	1.7167	0.0734439
7329826	CCNA_01075	CCNA_01075	beta/gamma crystallin family protein	1.92026	0.836166	1.44431	1.21848	2.74771	0.846448
7329827	CCNA_01076	CCNA_01076	beta/gamma crystallin family protein	1.91113	0.764884	1.43623	1.18482	2.84386	1.00459
7329828	CCNA_01077	CCNA_01077	penicillin acylase	1.12772	0.801992	0.391134	0.292702	0.0682499	0.266389
7329829	CCNA_01078	CCNA_01078	methyltransferase	3.58645	3.29764	2.58992	2.32673	0.448435	2.36047
7329830	CCNA_01079	CCNA_01079	hypothetical protein	3.38349	2.96715	2.24391	2.18884	-0.192989	2.41934
7329831	CCNA_01080	CCNA_01080	hypothetical protein	1.37338	0.599237	1.34234	0.892293	1.87438	0.276113
7329832	CCNA_01081	CCNA_01081	hypothetical protein	-0.0824783	-0.429551	0.0888232	-0.221087	0.543215	-0.540396
7329833	CCNA_01082	CCNA_01082	hypothetical protein	-0.142957	-0.115728	0.227334	0.108557	0.60138	-0.0310867
7329834	CCNA_01083	CCNA_01083	HATPase superfamily protein	-1.03663	-0.421653	-0.794189	-0.273291	0.0918371	-0.372494
7329835	CCNA_01084	CCNA_01084	hypothetical protein	0.00901406	0.243389	-0.344114	-0.130805	-0.155269	0.134457
7329836	CCNA_01085	CCNA_01085	DNA-cytosine methyltransferase	-0.957982	-0.491662	-0.719029	-0.422613	-0.258902	-0.354817
7329837	CCNA_01086	lepA	GTP-binding protein lepA	-0.815728	-0.546942	-0.432836	-0.407975	-0.292069	-0.239574
7329838	CCNA_01087	CCNA_01087	hypothetical protein	0.00697194	-0.311441	0.329837	-0.0347477	0.577703	0.0345423
7332424	CCNA_01088	CCNA_01088	hypothetical protein	0.574157	0.291534	0.437333	0.210756	0.482078	0.356867
7331458	CCNA_01089	CCNA_01089	hypothetical protein	1.48751	0.57712	1.04076	0.596687	1.47131	0.973055
7331459	CCNA_01090	CCNA_01090	hypothetical protein	1.45619	0.671092	1.0738	0.715736	1.7316	0.94786
7331460	CCNA_01091	msrA	peptide methionine sulfoxide reductase	4.05308	3.62037	3.24953	3.13331	-0.564724	3.18762
7331461	CCNA_01092	CCNA_01092	ACT domain protein	1.60149	1.24786	1.44508	0.959026	2.61159	0.302021
7331462	CCNA_01093	CCNA_01093	hypothetical protein	1.54147	1.1155	1.55709	0.999573	3.38958	0.362012
7331463	CCNA_01094	CCNA_01094	hypothetical protein	1.08195	1.03499	0.627778	0.73717	1.49835	0.60671
7331464	CCNA_01095	pheT	phenylalanyl-tRNA synthetase beta chain	-0.81822	-0.578724	-0.355129	-0.432064	0.138097	-0.210718
7331465	CCNA_01096	pheS	phenylalanyl-tRNA synthetase alpha chain	-0.664719	-0.498503	-0.266891	-0.313699	0.254859	-0.142961
7331466	CCNA_01097	rplT	LSU ribosomal protein L20P	-0.647979	-0.155345	-0.143271	-0.0719239	-0.0733275	-0.105184
7331467	CCNA_01098	rpmI	LSU ribosomal protein L35P	-0.419925	-0.158217	-0.166704	0.00995128	0.010948	-0.0413687
7331468	CCNA_01099	CCNA_01099	tetracycline resistance protein	-0.394365	-0.485129	-0.387104	-0.453682	-0.0770118	-0.256815
7331469	CCNA_01100	CCNA_01100	acylamino-acid-releasing enzyme	-0.530086	-0.707181	-1.07396	-0.897002	-0.167622	-1.01917
7331470	CCNA_01101	infC	translation initiation factor 3 (IF-3)	0.0432818	0.360905	0.184211	0.312209	-0.284662	-0.0770148
7331471	CCNA_01102	CCNA_01102	hypothetical protein	-1.09727	-0.455485	-0.492722	-0.398336	-0.061379	-0.571239
7331472	CCNA_01103	CCNA_01103	ADP-heptose--LPS heptosyltransferase	-0.613308	-0.409639	-0.396934	-0.354611	-0.265181	-0.282188
7331473	CCNA_01104	CCNA_01104	glycosyltransferase	-0.170959	-0.142738	-0.179794	-0.20732	-0.174845	-0.106451
7331474	CCNA_01105	CCNA_01105	alpha/beta hydrolase family protein	-0.550875	-0.451904	-0.220955	-0.409965	-0.144801	-0.316494
7331475	CCNA_01106	parD-2	antitoxin protein parD-2	-0.416205	-0.362529	-0.485692	0.0712755	0.492286	-0.11472
7331476	CCNA_01107	parE-2	toxin protein parE-2	-0.252886	-0.342347	-0.384705	-0.146532	0.313189	-0.0929845
7331477	CCNA_01108	CCNA_01108	nucleoside-diphosphate-sugar epimerase	-1.14606	-1.03972	-0.76681	-0.681582	-0.0690803	-0.746786
7331480	CCNA_01109	CCNA_01109	conserved hypothetical cytosolic protein	-0.747175	-0.715112	-0.510862	-0.565116	-0.104841	-0.492323
7331481	CCNA_01110	CCNA_01110	2-dehydro-3-deoxygluconokinase	-0.66882	-0.790714	-0.467351	-0.673208	-0.426218	-0.587881
7331482	CCNA_01111	CCNA_01111	DnaA-related protein	0.470614	0.0471182	0.526852	0.145155	0.374039	0.508162
7331483	CCNA_01112	CCNA_01112	hypothetical protein	0.19497	0.167167	0.486041	0.309693	0.280793	0.278242
7331484	CCNA_01113	CCNA_01113	rhodanese-related sulfurtransferase	-0.434502	-0.311697	-0.333382	-0.201876	0.0693795	-0.205611
7331485	CCNA_01114	sufE	cysteine desulfurase subunit SufE	-0.908708	-0.752519	-0.653763	-0.401381	-0.1068	-0.501195
7331486	CCNA_01115	CCNA_01115	two component sensor histidine kinase	-0.757508	-0.223324	-0.433165	-0.11207	-0.177051	-0.421397
7331487	CCNA_01116	divJ	histidine protein kinase DivJ	-1.69236	-1.23626	-1.10453	-1.02525	-0.481789	-1.26576
7331488	CCNA_01117	CCNA_01117	hypothetical protein	-1.20342	-0.805414	-0.874779	-0.5862	-0.467688	-0.877818
7331489	CCNA_01118	CCNA_01118	hypothetical protein	-0.294635	-0.155938	-0.218022	-0.148719	-0.266056	-0.0864516
7331490	CCNA_01119	CCNA_01119	hypothetical protein	-2.48256	-1.45274	-1.70784	-1.23464	-0.94198	-1.33672
7331491	CCNA_01120	CCNA_01120	hypothetical protein	-1.78564	-1.03896	-1.51811	-0.832438	-0.417855	-1.16688
7331492	CCNA_01121	CCNA_01121	MA superfamily peptidase	-1.20359	-0.661884	-0.73572	-0.311682	0.00745791	-0.925686
7331493	CCNA_01122	CCNA_01122	MA superfamily peptidase	0.0162466	0.276447	0.105778	0.401165	0.0693057	0.00800329
7331494	CCNA_01123	prfC	peptide chain release factor RF-3	-0.70774	-0.384163	-0.341498	-0.286548	-0.214077	-0.212786
7331495	CCNA_01124	CCNA_01124	histidinol-phosphate aminotransferase	1.27297	1.10967	0.60626	0.639645	0.103005	0.805833
7331496	CCNA_01125	CCNA_01125	hypothetical protein	-0.441074	-0.440522	-0.298179	-0.261034	0.110941	-0.248888
7331497	CCNA_01126	CCNA_01126	hypothetical protein	#VALUE!	#VALUE!	#VALUE!	#VALUE!	#VALUE!	#VALUE!
7331498	CCNA_01127	CCNA_01127	hypothetical protein	#VALUE!	#VALUE!	#VALUE!	#VALUE!	#VALUE!	#VALUE!
7331499	CCNA_01128	CCNA_01128	hypothetical protein	-1.03925	-0.39058	-0.52377	-0.426123	-0.192054	-0.658349
7331500	CCNA_01129	fliQ	flagellar biosynthesis protein FliQ	-0.0557281	-0.376215	-0.124606	-0.515719	0.147578	-0.5284
7331501	CCNA_01130	fliR	flagellar biosynthesis protein FliR	0.217672	-0.297271	0.0650594	-0.5059	-0.0737532	-0.376389
7331502	CCNA_01131	flhB	flagellar biosynthesis protein FlhB	0.296455	-0.264282	0.0484214	-0.442953	-0.291092	-0.390157
7331503	CCNA_01132	cckA	sensory transduction histidine kinase/receiver protein CckA	-0.872379	-0.708248	-0.584522	-0.539392	0.0111272	-0.556308
7331504	CCNA_01133	CCNA_01133	hypothetical protein	-0.0860287	-0.213143	-0.258287	-0.237941	-0.0947222	-0.250753
7331505	CCNA_01134	CCNA_01134	LuxR-family transcriptional regulator	-0.0858944	-0.0229673	0.122103	-0.194796	-0.0847602	-0.157085
7331506	CCNA_01135	CCNA_01135	hypothetical protein	-0.247899	-0.375341	0.0544336	-0.50329	-0.179052	-0.211993
7331507	CCNA_01136	CCNA_01136	hypothetical protein	-0.0115416	-0.162438	-0.154154	-0.232776	0.0721515	-0.0860012
7331508	CCNA_01137	CCNA_01137	ribosomal-protein-alanine acetyltransferase	0.393653	0.0661275	-0.155151	-0.0821176	-0.314004	-0.353775
7331509	CCNA_01138	CCNA_01138	hypothetical protein	-0.123597	-0.135654	-0.0950544	-0.425832	-0.465712	-0.310827
7331510	CCNA_01139	CCNA_01139	conserved hypothetical cytosolic protein	0.0389088	-0.303287	0.134229	-0.335485	0.0162717	0.16428
7331511	CCNA_01140	CCNA_01140	PAS-containing EAL phosphodiesterase	-0.739363	-0.697205	-0.778992	-0.77085	-0.338687	-0.645321
7331512	CCNA_01141	recA	RecA protein	-2.05733	-1.57624	-1.55746	-0.9999	-0.199105	-1.00445
7331513	CCNA_01142	CCNA_01142	hypothetical protein	-0.359323	-0.115738	-0.315962	-0.116927	0.161152	-0.0321795
7331514	CCNA_01143	CCNA_01143	endoribonuclease L-PSP	0.830015	0.769395	0.435262	0.425179	-0.37747	0.453986
7331515	CCNA_01144	CCNA_01144	cytochrome c oxidase polypeptide II	0.487321	0.440448	0.20897	0.151708	-0.195038	0.0906378
7331516	CCNA_01145	CCNA_01145	monoamine oxidase	-0.465076	-0.263909	-0.41272	-0.0186926	-0.0245125	-0.326032
7331517	CCNA_01146	CCNA_01146	hypothetical protein	#VALUE!	#VALUE!	#VALUE!	#VALUE!	#VALUE!	#VALUE!
7331518	CCNA_01147	CCNA_01147	acetyltransferase	0.743252	0.38042	0.619729	0.648411	1.06499	0.245056
7331519	CCNA_01148	CCNA_01148	hypothetical protein	2.16346	1.82507	1.31685	1.19836	0.273795	1.04887
7331520	CCNA_01149	CCNA_01149	TonB-dependent outer membrane receptor	-0.738763	-0.516095	-0.597003	-0.244388	-0.0625498	-0.276233
7331521	CCNA_01150	CCNA_01150	hypothetical protein	#VALUE!	#VALUE!	#VALUE!	#VALUE!	#VALUE!	#VALUE!
7331522	CCNA_01151	CCNA_01151	DeoR-family transcriptional regulator	-0.302195	-0.190925	-0.00546984	-0.115532	0.0110801	-0.0899672
7331523	CCNA_01152	rlmJ	external DNA uptake/catabolism protein	-0.268791	-0.214524	-0.116359	-0.154234	-0.0399107	-0.0351093
7331524	CCNA_01153	CCNA_01153	chromate transport protein	-0.412292	-0.40249	-0.108563	-0.333534	-0.20333	-0.18284
7331525	CCNA_01154	CCNA_01154	hypothetical protein	0.423308	0.163821	0.181208	0.0767316	1.08839	-0.106717
7331526	CCNA_01155	CCNA_01155	TonB-dependent outer membrane receptor	-1.87546	-1.8513	-1.19215	-1.41549	-0.580111	-1.41063
7331527	CCNA_01156	CCNA_01156	sulfotransferase family protein	-0.344127	-0.485044	-0.232939	-0.471495	0.0217366	-0.419055
7331528	CCNA_01157	CCNA_01157	protoporphyrinogen oxidase	-1.83134	-1.05484	-1.408	-1.02074	-0.752706	-1.02647
7331529	CCNA_01158	CCNA_01158	hypothetical protein	-1.20778	-0.818755	-1.0656	-0.891169	-0.745809	-1.21384
7331530	CCNA_01159	CCNA_01159	transporter, major facilitator superfamily	1.32463	1.39322	1.4318	1.52493	3.25295	0.239038
7331531	CCNA_01160	CCNA_01160	hypothetical protein	#VALUE!	#VALUE!	#VALUE!	#VALUE!	#VALUE!	#VALUE!
7331532	CCNA_01161	CCNA_01161	proton/sodium-glutamate symport protein	2.96929	2.09989	1.55123	1.60074	-0.219448	1.5346
7331533	CCNA_01162	CCNA_01162	beta-D-glucoside glucohydrolase	-0.733161	-0.735991	-0.769575	-0.676908	-0.331799	-0.84922
7331534	CCNA_01163	CCNA_01163	ice nucleation protein	-1.14701	-0.804821	-0.783539	-0.669434	-0.677629	-0.591779
7331535	CCNA_01164	CCNA_01164	O-linked N-acetylglucosamine transferase	-0.894977	-0.592777	-0.618547	-0.56346	-0.48538	-0.662861
7331536	CCNA_01165	CCNA_01165	FkbM methyltransferase family protein	-0.665543	-0.536833	-0.47446	-0.370299	-0.376879	-0.493744
7331537	CCNA_01166	CCNA_01166	hydroxyacyl-ACP dehydratase HTD2	0.270142	0.0728155	0.155076	0.073585	0.0674427	0.087063
7331538	CCNA_01167	CCNA_01167	acyl-CoA dehydrogenase	0.764666	0.359597	0.775056	0.310363	0.256495	0.821163
7333317	CCNA_01168	CCNA_01168	3-ketoacyl-CoA thiolase	1.43832	0.807077	1.39083	0.625957	0.29806	1.36539
7333561	CCNA_01169	CCNA_01169	hypothetical protein	0.151261	0.0153002	0.178297	0.270544	0.0359817	0.133629
7333562	CCNA_01170	CCNA_01170	TonB-dependent receptor	0.71785	0.626303	0.375039	0.616024	0.548616	0.780867
7333564	CCNA_01171	shpA	histidine phosphotransferase ShpA	0.403683	0.0912324	0.16982	-0.0472852	0.00686065	0.147558
7333565	CCNA_01172	CCNA_01172	AIM24 family protein	0.909115	0.156775	0.886123	0.479819	1.27948	0.0510084
7333566	CCNA_01173	CCNA_01173	chorismate mutase	-0.587214	-0.550071	-0.463186	-0.435375	0.443855	-0.837461
7333567	CCNA_01174	CCNA_01174	LysR-family transcriptional regulator	1.24219	1.37686	0.816247	1.10455	0.737882	0.507631
7333568	CCNA_01175	CCNA_01175	uroporphyrin-III C-methyltransferase	1.25587	0.92826	0.649242	0.895613	0.381656	0.326834
7333569	CCNA_01176	CCNA_01176	hypothetical protein	1.23326	0.838027	0.537784	0.849422	0.0155357	0.399807
7333570	CCNA_01177	cysI	sulfite reductase, beta subunit	1.24972	0.938865	0.633435	0.866227	-0.0618984	0.606736
7333571	CCNA_01178	CCNA_01178	conserved hypothetical protein, DUF934	1.05729	0.692496	0.447691	0.694365	-0.162026	0.620069
7333572	CCNA_01179	cysH	3'-phosphoadenosine 5'-phosphosulfate sulfotransferase	0.967922	0.639691	0.380918	0.569563	-0.0682384	0.414805
7333573	CCNA_01180	CCNA_01180	penicillin acylase	-0.565692	-0.457594	-0.498201	-0.23025	0.315783	-0.606837
7333574	CCNA_01181	CCNA_01181	hypothetical protein	-0.745688	-0.469061	-0.365278	-0.2087	0.0775273	-0.131078
7333575	CCNA_01182	CCNA_01182	glutathione S-transferase	-1.09594	-0.801448	-0.795222	-0.382508	0.395574	-1.22832
7333576	CCNA_01183	CCNA_01183	zinc dependent phospholipase C/S1-P1 nuclease-family protein	-1.62704	-1.25343	-0.999604	-0.730765	0.696256	-1.29266
7333577	CCNA_01184	CCNA_01184	MutT/nudix family hydrolase	-0.340974	-0.470959	-0.238244	-0.0477704	1.74065	-1.21565
7333578	CCNA_01185	CCNA_01185	hypothetical protein	0.616934	0.23687	0.40079	0.543099	2.56604	-0.780075
7333579	CCNA_01186	CCNA_01186	hypothetical protein	-2.44433	-1.32254	-1.47397	-0.956199	-1.53027	-1.10307
7333580	CCNA_01187	CCNA_01187	RNA polymerase ECF-type sigma factor	-0.270888	-0.122648	-0.352612	-0.357049	-0.16835	-0.210571
7333581	CCNA_01188	CCNA_01188	FecR family protein	-0.257229	-0.355658	-0.194862	-0.406121	-0.0871023	-0.139876
7333582	CCNA_01189	CCNA_01189	TonB-dependent receptor	-0.385846	-0.587199	-0.392331	-0.485308	-0.137275	-0.277316
7333583	CCNA_01190	CCNA_01190	hypothetical protein	-1.01417	-0.630663	-0.67778	-0.561633	-0.206311	-0.516224
7333584	CCNA_01191	CCNA_01191	transporter, major facilitator superfamily	-0.594711	-0.363576	-0.551101	-0.448502	-0.108325	-0.388309
7333585	CCNA_01192	CCNA_01192	sugar kinase	-0.529408	-0.5788	-0.439691	-0.3006	-0.0467307	-0.372519
7333586	CCNA_01193	CCNA_01193	amylosucrase	0.553761	0.351289	0.290069	0.200036	0.0642131	0.354019
7333587	CCNA_01194	CCNA_01194	TonB-dependent receptor	-0.470073	-0.524113	-0.575345	-0.290272	0.193565	0.0447677
7333588	CCNA_01195	CCNA_01195	LacI-family transcriptional regulator	-1.4106	-1.03122	-0.95823	-0.738955	-0.176997	-0.945625
7333589	CCNA_01196	CCNA_01196	iron-regulated outer membrane virulence protein	1.17521	0.937269	0.630878	0.410819	-0.237276	0.769881
7333590	CCNA_01197	CCNA_01197	hypothetical protein	1.53853	1.5779	0.800042	0.933621	-0.383492	1.24427
7333591	CCNA_01198	CCNA_01198	dTDP-4-dehydrorhamnose reductase	-0.304206	-0.197193	-0.305691	-0.216494	-0.0973066	-0.28444
7333592	CCNA_01199	CCNA_01199	glucose-1-phosphate thymidylyltransferase	-0.768925	-0.56002	-0.612348	-0.476363	-0.353928	-0.58965
7333593	CCNA_01200	CCNA_01200	TonB-dependent receptor	-0.334052	-0.23944	-0.242284	-0.0711048	0.213763	-0.387123
7333594	CCNA_01201	CCNA_01201	hypothetical protein	-1.68738	-1.50139	-1.49508	-1.28454	-0.784607	-1.36223
7333595	CCNA_01202	CCNA_01202	membrane alanine aminopeptidase	-2.58207	-2.04505	-1.95842	-1.80039	-0.883757	-1.63197
7333596	CCNA_01203	CCNA_01203	TonB-dependent receptor	-0.601042	-0.158052	-0.177745	-0.117091	-0.269481	0.012365
7333597	CCNA_01204	CCNA_01204	dTDP-glucose 4,6-dehydratase	-1.1895	-0.886195	-0.891935	-0.674073	-0.550596	-0.560463
7333598	CCNA_01205	CCNA_01205	ABC transporter ATP-binding protein	-0.0216414	-0.0778591	0.163122	0.0224118	0.789482	-0.420105
7333599	CCNA_01206	CCNA_01206	ABC transporter permease protein	0.931557	0.772935	0.365916	0.3807	0.289092	0.47935
7333600	CCNA_01207	CCNA_01207	two-component sensor histidine kinase	-0.00724854	0.134176	-0.0322889	0.0178006	0	-0.0227384
7333601	CCNA_01208	CCNA_01208	two-component response regulator	0.249539	0.206734	0.43582	0.25813	0.279063	0.293937
7333602	CCNA_01209	lldD	L-lactate dehydrogenase	0.158378	-0.00289457	0.0758867	-0.0472614	-0.0785398	0.0360491
7333603	CCNA_01210	CCNA_01210	nucleotidyltransferase family protein	1.67337	1.75994	1.20502	1.23566	-0.295925	1.29589
7333604	CCNA_01211	CCNA_01211	MobA-like NTP transferase domain protein	1.21307	1.03516	0.512012	0.467994	-0.576093	0.326986
7333605	CCNA_01212	CCNA_01212	dATP pyrophosphohydrolase	1.04316	0.599923	0.386097	0.155761	-0.718441	0.129682
7333606	CCNA_01213	CCNA_01213	YjgP/YjgQ family membrane permease	0.896048	0.535241	0.310087	0.0595061	-0.576334	0.0863524
7333607	CCNA_01214	CCNA_01214	YjgP/YjgQ family membrane permease	1.15072	0.801447	0.530088	0.26896	-0.377411	0.358474
7333608	CCNA_01215	CCNA_01215	histidine triad (HIT) hydrolase	0.709923	0.49182	0.161652	0.0758689	-0.308198	0.152728
7333609	CCNA_01216	CCNA_01216	phosphohydrolase, Icc family	-0.143716	-0.311448	0.015235	-0.328448	-0.012078	-0.258019
7333610	CCNA_01217	CCNA_01217	phosphatidylglycerophosphate synthase	1.69924	1.43702	1.11742	0.934243	-0.283446	1.2269
7333611	CCNA_01218	CCNA_01218	sphingosine kinase/diacylglycerol kinase-related protein	1.58999	1.39973	1.01656	0.935121	-0.527277	1.09749
7333612	CCNA_01219	CCNA_01219	putative cytosolic protein	1.67688	1.44853	0.952846	0.942878	-0.462587	1.11152
7333613	CCNA_01220	CCNA_01220	7-keto-8-aminopelargonate synthetase	0.769799	1.25485	0.875352	1.00683	-0.942468	0.847071
7333614	CCNA_01221	CCNA_01221	acyl carrier protein	0.379021	0.889455	0.623215	0.797944	-0.602077	0.690858
7333615	CCNA_01222	CCNA_01222	NADH-ubiquinone oxidoreductase	0.347967	0.527433	0.0999035	0.272827	-0.256837	0.224671
7333616	CCNA_01223	CCNA_01223	acyl-CoA synthetase	-0.983763	-0.724532	-0.671305	-0.611412	-0.52258	-0.786952
7333617	CCNA_01224	CCNA_01224	O-antigen membrane transport protein	-0.369701	-0.2791	-0.391286	-0.305014	-0.285682	-0.481036
7333618	CCNA_01225	CCNA_01225	glycerophosphotransferase-related protein	-0.273392	-0.135106	-0.319308	-0.273986	-0.161362	-0.382795
7333619	CCNA_01226	CCNA_01226	hypothetical protein	-0.485999	-0.168485	-0.245102	-0.161172	0.0166114	-0.294514
7333620	CCNA_01227	CCNA_01227	alkanesulfonate monoxygenase	-0.392704	-0.385049	-0.384672	-0.225479	-0.00622772	-0.472245
7333621	CCNA_01228	CCNA_01228	pyrazinamidase/nicotinamidase	-0.20808	-0.34081	-0.113123	-0.297392	-0.2074	-0.436847
7333622	CCNA_01229	CCNA_01229	2-hydroxychromene-2-carboxylate isomerase	0.278536	-0.0591616	0.239459	-0.216401	-0.0363222	-0.0351753
7333623	CCNA_01230	CCNA_01230	arylsulfatase family protein	0.106975	-0.0712421	-0.0879607	-0.171134	-0.352115	0.0489262
7333624	CCNA_01231	CCNA_01231	Formylglycine-generating sulfatase	0.519068	0.223948	0.0988484	-0.0114209	-0.264324	0.205524
7333625	CCNA_01232	CCNA_01232	hypothetical protein	0.277733	-0.241327	0.0182854	-0.169492	-0.178946	0.0292694
7333626	CCNA_01233	dhmA	haloalkane dehalogenase	0.128468	-0.049298	0.032939	-0.0568843	-0.0421094	0.514029
7333627	CCNA_01234	CCNA_01234	metal-dependent hydrolase	0.0720571	-0.0133637	0.0939569	0.0372643	0.176452	0.0702719
7333628	CCNA_01235	CCNA_01235	AcrR-family transcriptional regulator	0.155825	-0.00167419	-0.0276379	-0.0266727	0.275064	-0.141591
7333629	CCNA_01236	CCNA_01236	general stress protein GsiB	1.00849	0.402353	0.965591	0.532546	1.1544	-0.148375
7333630	CCNA_01237	CCNA_01237	hypothetical protein	1.02276	0.317554	0.786195	0.387188	1.07752	-0.407482
7333631	CCNA_01238	CCNA_01238	EF-hand domain protein	2.56715	1.26161	2.10116	1.51951	2.0958	0.546143
7333632	CCNA_01239	CCNA_01239	two-component sensor histidine kinase	0.598224	0.285164	0.0683634	-0.104166	-0.359848	-0.102094
7333633	CCNA_01240	CCNA_01240	two-component response regulator	0.369138	0.20132	0.145201	-0.180405	-0.216732	-0.00783382
7333634	CCNA_01241	CCNA_01241	Zn-dependent hydrolase, glyoxalase II family	0.228652	0.0262552	-0.0500313	-0.246478	-0.309766	-0.151221
7333635	CCNA_01242	CCNA_01242	amino acid permease	-2.86076	-2.57911	-2.08688	-2.04421	-0.767051	-1.94592
7333636	CCNA_01243	CCNA_01243	ATP-dependent helicase hrpB	-0.650273	-0.480823	-0.346731	-0.405537	-0.13592	-0.423021
7333637	CCNA_01244	CCNA_01244	hypothetical protein	-0.0692861	0.135825	-0.152971	-0.061298	-0.154682	0.156717
7333638	CCNA_01245	CCNA_01245	23S rRNA methyltransferase	-0.275707	-0.131459	-0.223495	-0.19648	-0.215996	0.0265765
7333639	CCNA_01246	CCNA_01246	methyltransferase	-0.520084	-0.193027	-0.281185	-0.17469	0.00234247	0.0625799
7333640	CCNA_01247	CCNA_01247	CESA-like glycosyltransferase	0.112719	0.0838227	0.0347793	0.0665136	0.0191433	0.115645
7333641	CCNA_01248	CCNA_01248	TetR-family transcriptional regulator	-1.54249	-1.30686	-1.41471	-1.09414	-0.20635	-1.01828
7332896	CCNA_01249	CCNA_01249	ABC-transporter substrate binding protein	-1.30861	-1.16319	-0.984781	-0.9068	0.055913	-0.920122
7332979	CCNA_01250	CCNA_01250	FecCD-family transporter protein	-1.24126	-1.08977	-0.914191	-0.952745	-0.171988	-0.968767
7332980	CCNA_01251	CCNA_01251	FepC-type transporter protein	-0.930627	-0.907967	-0.783805	-0.666016	-0.200525	-0.777703
7332981	CCNA_01252	CCNA_01252	soluble lytic murein transglycosylase	-1.07038	-1.10479	-0.85983	-0.80373	-0.238605	-0.999796
7332982	CCNA_01253	dapA	dihydrodipicolinate synthase	1.41063	1.24505	0.937849	0.770559	-0.395715	0.831985
7332983	CCNA_01254	smpB	SsrA-binding protein	1.503	1.36404	0.820429	0.852094	-0.208884	0.848768
7332984	CCNA_01255	CCNA_01255	hypothetical protein	1.37981	1.21038	0.439298	0.620883	-0.0877022	0.669357
7332985	CCNA_01256	CCNA_01256	hypothetical protein	-0.376009	-0.332999	-0.32556	-0.46659	-0.343072	-0.134429
7332986	CCNA_01257	CCNA_01257	hypothetical protein	-1.1007	-1.37888	-0.974226	-1.10114	-0.486025	-0.94244
7332987	CCNA_01258	CCNA_01258	hypothetical protein	-1.93869	-1.64816	-1.53337	-1.4886	-0.594388	-1.75287
7332988	CCNA_01259	CCNA_01259	class II aldolase and Adducin protein	0.229225	0.0715123	0.248868	0.160292	0.460734	0.409763
7332989	CCNA_01260	CCNA_01260	hypothetical protein	-0.123715	0.0356439	-0.244179	0.0374473	-0.0182317	-0.142717
7332990	CCNA_01261	CCNA_01261	periplasmic multidrug efflux lipoprotein precursor	0.446397	0.170656	0.303642	0.0413718	-0.452738	0.060521
7332991	CCNA_01262	acrB3	cation/multidrug efflux pump, AcrB family	0.495268	0.321872	0.277041	0.113394	-0.438351	-0.0621993
7332992	CCNA_01263	CCNA_01263	pyruvate dehydrogenase E1 component	-0.865281	-0.702243	-0.877432	-0.757498	0.00490438	-0.643924
7332993	CCNA_01264	CCNA_01264	transposase, DDE family	0.723651	0.43171	0.406165	0.23484	0.471277	0.316528
7332994	CCNA_01265	CCNA_01265	hypothetical protein	2.00483	0.450009	0.784516	-0.628442	#VALUE!	#VALUE!
7332995	CCNA_01266	CCNA_01266	NTF2 superfamily protein	-0.205434	-0.0492236	-0.164284	-0.0340794	-0.248988	-0.580077
7332996	CCNA_01267	CCNA_01267	NTF2 superfamily protein	-0.076151	0.0440081	0.150306	0.169394	-0.102081	-0.456776
7332997	CCNA_01268	CCNA_01268	cytochrome c	-0.163286	0.102221	0.32411	0.253315	0.0109537	-0.261131
7332998	CCNA_01269	CCNA_01269	GcrA superfamily protein	3.43595	2.62455	2.39051	1.75751	-0.204207	1.57652
7332999	CCNA_01270	CCNA_01270	hypothetical protein	3.35148	2.44908	2.26276	1.46215	-0.0469998	1.44411
7333000	CCNA_01271	CCNA_01271	MarR-family transcriptional regulator	-0.753888	-0.437842	-0.618223	-0.38424	0.178492	-0.44129
7333001	CCNA_01272	CCNA_01272	peptidyl-tRNA hydrolase family protein	-0.0856027	-0.142531	-0.128328	-0.143398	0.0203022	-0.119398
7333002	CCNA_01273	CCNA_01273	EMG2 protein	-0.264547	0.0370097	-0.222597	-0.0477646	0.157034	-0.127747
7333004	CCNA_01274	CCNA_01274	piperideine-6-carboxylate dehydrogenase	-0.51542	-0.580421	-0.294549	-0.398356	-0.164371	-0.550819
7333005	CCNA_01275	folD	bifunctional 5,10-methylene-tetrahydrofolate dehydrogenase/ 5,10-methylene-tetrahydrofolate cyclohydrolase	-1.32301	-0.982996	-0.858323	-0.72806	-0.502228	-0.592327
7333006	CCNA_01276	CCNA_01276	cytochrome c5	-1.35158	-0.972088	-0.801729	-0.776303	-0.306813	-0.602346
7333007	CCNA_01277	CCNA_01277	FAD-linked oxidoreductase	-1.21725	-1.0518	-0.96488	-0.915819	-0.274794	-0.812711
7333008	CCNA_01278	CCNA_01278	hypothetical protein	-2.04005	-1.56688	-1.62556	-1.45024	-0.719523	-1.32686
7333009	CCNA_01279	nadK	inorganic polyphosphate/ATP-NAD kinase	-0.829597	-0.715437	-0.574669	-0.588779	-0.0495312	-0.680671
7333010	CCNA_01280	spmY	cell development regulator SpmY	-1.18228	-1.00787	-0.94694	-0.775135	-0.600734	-0.995822
7333011	CCNA_01281	glpK	glycerol kinase	-0.259286	-0.215522	-0.196962	-0.380459	0.0131013	-0.119147
7333012	CCNA_01282	CCNA_01282	gluconolactonase	-0.126524	0.134866	0.0836666	0.0246234	0.970525	-0.312577
7333013	CCNA_01283	CCNA_01283	NADP-dependent aldose oxidoreductase	0.0842154	0.0506827	0.275092	0.0471374	0.786062	0.0907354
7333014	CCNA_01284	CCNA_01284	dienelactone hydrolase family protein	0.124049	-0.227316	0.0479679	-0.0874871	0.608811	-0.231823
7333015	CCNA_01285	CCNA_01285	proline iminopeptidase	-0.427502	-0.545652	-0.323795	-0.526084	-0.0345827	-0.421818
7333016	CCNA_01286	CCNA_01286	hypothetical protein	-1.32256	-0.772807	-0.92234	-0.419529	-0.0197929	-0.627337
7333017	CCNA_01287	CCNA_01287	epoxide hydrolase	-0.415606	-0.269764	-0.503137	-0.23999	0.246805	-0.259553
7333018	CCNA_01288	CCNA_01288	multidrug resistance transporter, Bcr family	-0.375645	-0.379418	-0.20805	-0.296569	0.150447	-0.433972
7333019	CCNA_01289	CCNA_01289	hypothetical protein	0.00997384	-0.0267088	0.0982644	0.0325527	0.151917	-0.0447509
7333020	CCNA_01290	CCNA_01290	hypothetical protein	-0.321187	-0.149087	-0.0769071	-0.141278	0.274614	-0.225916
7333021	CCNA_01291	CCNA_01291	phosphotransferase family protein	0.2219	-0.307762	0.29066	0	0.2681	0.0359237
7333022	CCNA_01292	CCNA_01292	hypothetical protein	0.621813	0.306762	0.228173	0.132332	-0.101652	0.467438
7333023	CCNA_01293	CCNA_01293	hypothetical protein	0.288509	0.313293	0.309805	0.384407	0.187716	0.327474
7333024	CCNA_01294	CCNA_01294	transposase	0.803383	0.455763	0.54515	0.234295	0.275705	0.346892
7333025	CCNA_01295	CCNA_01295	integral membrane protein	-0.743769	-0.523233	-0.393304	-0.335523	-0.094502	-0.301851
7333026	CCNA_01296	stpX	stalk-specific protein X	-1.05469	-0.464694	-0.548767	-0.379807	0.0334933	-0.583688
7333027	CCNA_01297	CCNA_01297	23S rRNA Gm2251 methyltransferase	0.766321	0.808964	0.754674	0.600745	-0.196661	0.975918
7333030	CCNA_01298	tuf	translation elongation factor Tu (EF-TU)	-0.83002	-1.44006	0.394692	-0.493067	-0.146359	-0.669138
7333031	CCNA_01299	CCNA_01299	OmdA-family protein	-0.260879	-0.242639	-0.399535	-0.200455	0.0616598	-0.44024
7333032	CCNA_01300	fdhD	formate dehydrogenase accessory protein fdhD	-0.449385	-0.538316	-0.258983	-0.35742	0.354301	-0.466618
7333033	CCNA_01301	CCNA_01301	NAD-dependent formate dehydrogenase alpha subunit	0.020909	-0.109063	-0.0663849	-0.205287	-0.146467	-0.209334
7333034	CCNA_01302	CCNA_01302	acetyltransferase domain protein	-0.844908	-0.720719	-0.856341	-0.699479	-0.112833	-0.683046
7333035	CCNA_01303	CCNA_01303	hypothetical protein	-0.787242	-0.732881	-0.616129	-0.118667	1.66712	-1.64214
7333036	CCNA_01304	CCNA_01304	hypothetical protein	-0.636177	-0.128904	-0.408742	-0.100402	0.0121851	-0.522123
7333037	CCNA_01305	rpsJ	SSU ribosomal protein S10P	-0.297471	0.0444934	-0.0555233	0.00711571	-0.0176198	-0.0902016
7333038	CCNA_01306	rplC	LSU ribosomal protein L3P	-0.311912	0.0464827	-0.0575625	0.071202	0.0450074	-0.118429
7333039	CCNA_01307	rplD	LSU ribosomal protein L1E-L4P	-0.156217	0.0978726	-0.0534878	0.0255032	0.0358341	-0.0611026
7333040	CCNA_01308	rplW	LSU ribosomal protein L23P	-0.295703	0.0840745	0	0.0660708	0	-0.165838
7333041	CCNA_01309	rplB	LSU ribosomal protein L2P	-0.273508	0.0675274	-0.0259559	0.0447484	-0.0145875	-0.161118
7333042	CCNA_01310	rpsS	SSU ribosomal protein S19P	-0.0991453	0.16445	0.0320227	0.149502	-0.116435	0.0390289
7333043	CCNA_01311	rplV	LSU ribosomal protein L22P	-0.162852	0.044154	0	-0.0150326	-0.0411458	-0.234259
7333044	CCNA_01312	rpsC	SSU ribosomal protein S3P	-0.274596	0.0161445	-0.0475403	-0.0580037	-0.028182	-0.215477
7333045	CCNA_01313	rplP	LSU ribosomal protein L16P	-0.0937493	0.078523	0.0500906	0.0493849	0.0249405	0.00268536
7333046	CCNA_01314	rpmC	LSU ribosomal protein L29P	-0.241585	0.0522529	0.0551332	0	-0.0297953	-0.00908907
7333047	CCNA_01315	rpsQ	SSU ribosomal protein S17P	-0.197973	0.151027	0.0454959	0.0719239	-0.208194	0.0927611
7333048	CCNA_01316	rplN	LSU ribosomal protein L14P	-0.263658	-0.0218851	-0.046744	0.0389126	-0.105297	-0.0939562
7333049	CCNA_01317	rplX	LSU ribosomal protein L24P	-0.0663526	0.0819874	0.0974661	0.0194967	-0.0563001	-0.00339323
7333050	CCNA_01318	rplE	LSU ribosomal protein L5P	0.101043	0.131022	0.173036	0.103708	-0.00551574	0.240236
7333051	CCNA_01319	rpsN	SSU ribosomal protein S14P	-0.739114	-0.374213	-0.143665	-0.11068	-0.133795	-0.266564
7333052	CCNA_01320	rpsH	SSU ribosomal protein S8P	0.0241711	0.0392716	0.118272	0	0.0144283	0.099399
7333053	CCNA_01321	rplF	LSU ribosomal protein L6P	-0.134407	0.0218851	0	0.0471565	-0.0708133	0.0388513
7333054	CCNA_01322	rplR	LSU ribosomal protein L18P	0.155393	0.146256	0.197763	0.0593098	0.0447244	0.204763
7333055	CCNA_01323	rpsE	SSU ribosomal protein S5P	-0.0319549	0.1009	0.046744	0.0174416	-0.0815848	0.117472
7333056	CCNA_01324	rpmD	LSU ribosomal protein L30P	-0.0221119	0.0620779	0.093052	0	-0.20464	0.218923
7333057	CCNA_01325	rplO	LSU ribosomal protein L15P	-0.887276	-0.341289	-0.307379	-0.00394312	0.174421	-0.0110246
7333058	CCNA_01326	secY	protein translocase subunit secY	-0.0810505	0.26941	0.086134	0.184833	-0.388795	0.187637
7333059	CCNA_01327	adk	adenylate kinase/nucleoside-diphosphate kinase	-1.69911	-1.04203	-1.26952	-0.759954	-0.361833	-1.02537
7331783	CCNA_01328	rpsM	SSU ribosomal protein S13P	-0.423334	-0.065935	-0.046679	-0.00476407	0.203792	-0.321506
7331784	CCNA_01329	rpsK	SSU ribosomal protein S11P	-0.345429	-0.0161445	-0.108192	0.0135304	0.0818288	-0.0605816
7331785	CCNA_01330	rpoA	DNA-directed RNA polymerase alpha chain	-0.789654	-0.113068	-0.135058	-0.0241614	-0.130964	-0.227949
7331786	CCNA_01331	CCNA_01331	hypothetical protein	#VALUE!	#VALUE!	#VALUE!	#VALUE!	#VALUE!	#VALUE!
7331787	CCNA_01332	rplQ	LSU ribosomal protein L17P	-1.07346	-0.0913368	-0.36721	0.00131846	-0.174421	-0.122234
7331788	CCNA_01333	CCNA_01333	hypothetical protein	0.323814	0.16941	0.0871707	0.192968	0.302091	-0.266268
7331789	CCNA_01334	CCNA_01334	ABC2-family membrane transporter	0.60574	0.031068	0.311426	0.179371	0.554767	-0.620176
7331790	CCNA_01335	CCNA_01335	ABC-type multidrug transport system, ATPase component	0.276927	0.0565788	0.152326	0.284935	1.12785	-0.918919
7331791	CCNA_01336	CCNA_01336	phosphodiesterase I/nucleotide pyrophosphatase	0.926807	0.690687	0.0882302	0.0106479	-0.398769	0.0367789
7331792	CCNA_01337	CCNA_01337	GMC family oxidoreductase	-0.401904	-0.473994	-0.361517	-0.421908	-0.179059	-0.326727
7331793	CCNA_01338	CCNA_01338	glyoxalase family protein	1.27307	0.591327	0.92358	0.419192	-0.0203995	0.934871
7331794	CCNA_01339	CCNA_01339	ArsR-family transcriptional regulator	1.12547	0.619596	0.866722	0.395427	-0.087897	0.683553
7331795	CCNA_01340	CCNA_01340	major facilitator superfamily transporter	2.78764	2.72288	2.20654	2.10919	-0.419247	2.09275
7331796	CCNA_01341	CCNA_01341	DegP/HtrA-family serine protease	4.13881	3.48429	3.25177	2.81983	1.37584	3.32976
7331797	CCNA_01342	CCNA_01342	ATPase, AAA family	1.80981	1.44175	1.14125	0.853026	0.261989	0.987397
7331798	CCNA_01343	CCNA_01343	ribosomal large subunit pseudouridine synthase C	0.742406	0.471101	0.329767	0.227481	-0.0321351	0.309387
7331799	CCNA_01344	CCNA_01344	hypothetical protein	1.38511	0.762719	1.10978	0.698432	0.940072	0.523191
7331800	CCNA_01345	CCNA_01345	short chain dehydrogenase	1.55544	0.912192	1.17869	0.741444	0.805017	0.436253
7331801	CCNA_01346	CCNA_01346	outer membrane protein	0.24036	0.191367	0.168035	0.0355285	0.0920317	0.0809435
7331802	CCNA_01347	CCNA_01347	hypothetical protein	-1.27244	-0.929447	-0.90927	-0.735722	-0.0352167	-0.67143
7331803	CCNA_01348	CCNA_01348	hypothetical protein	2.11643	1.54877	1.69457	1.32687	1.26821	1.05833
7331804	CCNA_01349	CCNA_01349	transposase	0.889603	0.703491	0.695539	0.669775	0.844499	0.747577
7331805	CCNA_01350	CCNA_01350	transposase DDE domain protein	2.77968	2.18788	2.55631	1.95902	0.483703	1.27198
7331806	CCNA_01351	CCNA_01351	two-component response regulator protein	3.41764	3.09681	2.78238	2.58254	0.135915	2.42619
7331807	CCNA_01352	CCNA_01352	two component sensor histidine kinase	3.52555	3.19224	2.82044	2.64513	0.284941	2.56396
7331808	CCNA_01353	CCNA_01353	myo-inositol-hexaphosphate 3-phosphohydrolase	2.12723	1.19051	1.74103	1.33461	2.21918	0.555816
7331809	CCNA_01354	idhA	myo-inositol 2-dehydrogenase IdhA	1.70962	1.23242	1.20902	0.764198	0.121422	1.48102
7331810	CCNA_01355	iolR	transcriptional regulator IolR	-0.247631	-0.110496	-0.0586755	-0.0914748	0.33006	0.0392025
7331811	CCNA_01356	iolC	5-dehydro-2-deoxygluconokinase IolC	0.268389	0.0549864	0.159106	0.00342401	0.351345	0.348182
7331812	CCNA_01357	iolD	myo-inositol catabolism protein IolD	0.616533	-0.0554416	0.462848	-0.0393621	0.347633	0.26075
7331813	CCNA_01358	iolE	myo-inositol catabolism protein IolE	0.743899	0.241904	0.62969	-0.00970332	-0.174328	0.727546
7331814	CCNA_01359	iolB	myo-inositol catabolism protein IolB	0.925312	0.42602	0.655945	0.0893789	-0.17806	0.738047
7331815	CCNA_01360	iolA	malonate-semialdehyde dehydrogenase IolA	1.80266	1.32526	1.26065	0.890257	-0.44468	1.09247
7331816	CCNA_01361	CCNA_01361	PepSY superfamily protein	2.98574	1.7836	2.84546	2.2348	3.26192	0.285479
7331817	CCNA_01362	CCNA_01362	two-component response regulator	2.89345	1.67674	2.81921	2.04601	2.99524	0.323556
7331818	CCNA_01363	CCNA_01363	two-component sensor histidine kinase	2.29856	1.25284	1.98383	1.52366	2.09799	0.145575
7331819	CCNA_01364	dusA	NIFR3-like protein	0.0568006	-0.0780627	0.133512	-0.0840659	0.0333711	-0.08554
7331820	CCNA_01365	perP	aspartyl protease perP	-1.6033	-0.907178	-1.19982	-0.75931	-0.355017	-1.22065
7331821	CCNA_01366	CCNA_01366	hypothetical protein	0.270325	-0.0397189	-0.0307338	-0.0214234	0.0737794	0.165641
7331822	CCNA_01367	CCNA_01367	nicotinate-nucleotide--dimethylbenzimidazole phosphoribosyltransferase	2.16511	1.93863	1.4312	1.19942	0	1.56141
7331823	CCNA_01368	CCNA_01368	acyl-CoA dehydrogenase	2.18952	1.45975	1.72217	0.897509	0.793437	1.86525
7331824	CCNA_01369	CCNA_01369	acyl-CoA dehydrogenase, short-chain specific	1.89502	1.12172	1.64493	0.572539	0.344015	1.78472
7331825	CCNA_01370	CCNA_01370	hypothetical protein	#VALUE!	#VALUE!	#VALUE!	#VALUE!	#VALUE!	#VALUE!
7331826	CCNA_01371	CCNA_01371	hypothetical protein	-0.608056	-1.15964	-0.463922	-0.934554	-0.445111	-0.0553482
7331827	CCNA_01372	CCNA_01372	lysine decarboxylase family	-0.649149	-0.394615	-0.408991	-0.440508	-0.643682	-0.310891
7331828	CCNA_01373	CCNA_01373	hypothetical protein	3.18243	2.91097	2.24464	2.20621	-0.511123	2.41692
7331829	CCNA_01374	CCNA_01374	Fe-S cluster assembly ABC-type transport system, permease and ATPase components	2.99156	2.68609	2.04851	1.98366	-0.639467	2.01395
7331830	CCNA_01375	CCNA_01375	lactoylglutathione lyase	3.33204	3.1361	2.65405	2.54702	-0.404066	2.82163
7331831	CCNA_01376	CCNA_01376	glutathione S-transferase	4.40184	4.32505	3.97189	3.78558	-0.399858	3.73829
7331835	CCNA_01377	CCNA_01377	hypothetical protein	-0.408546	-0.108503	-0.621067	-0.210458	0	-0.346317
7331836	CCNA_01378	CCNA_01378	protein-L-isoaspartate O-methyltransferase	-1.50307	-1.1511	-0.965099	-0.838181	-0.193723	-0.921546
7331837	CCNA_01379	rsaFb	type I secretion outer membrane protein rsaFb	0.654489	0.465256	0.584108	0.485677	0.703981	0.35322
7331838	CCNA_01380	popZ	pole-organizing protein popZ	-0.668458	-0.551286	-0.37107	-0.347045	-0.0422792	-0.525953
7331839	CCNA_01381	valS	valyl-tRNA synthetase	-0.194261	-0.142362	-0.118611	-0.1681	-0.00668093	-0.00352481
7331840	CCNA_01382	CCNA_01382	long-chain-fatty-acid--CoA ligase	0.96683	0.596159	0.720753	0.42435	0.433263	1.01613
7331841	CCNA_01383	CCNA_01383	hypothetical protein	-0.105842	-0.428878	-0.367469	-0.201618	-0.0473617	-0.148243
7331842	CCNA_01384	CCNA_01384	amidase family protein	-0.0344672	-0.121363	0.0539098	0.241557	0.860061	-0.162778
7331843	CCNA_01385	CCNA_01385	rRNA methylase	0.748016	0.412636	0.49141	0.572988	1.36113	0.0564671
7331844	CCNA_01386	CCNA_01386	hypothetical protein	2.26913	1.05638	1.88701	1.52636	2.52779	1.13711
7331845	CCNA_01387	CCNA_01387	tRNA (uracil-5-)-methyltransferase related protein	-0.365441	-0.300753	-0.267605	-0.281533	0.119637	-0.259564
7331846	CCNA_01388	CCNA_01388	methyltransferase	0.238319	-0.108102	-0.083695	-0.167342	-0.205968	-0.213689
7331847	CCNA_01389	CCNA_01389	acetyltransferase	-0.711121	-0.544115	-0.544619	-0.184972	-0.00602154	-0.478512
7331848	CCNA_01390	CCNA_01390	RNA polymerase sigma factor	-0.154833	-0.325704	0.00863424	-0.303167	-0.410957	-0.0706961
7331849	CCNA_01391	CCNA_01391	radical SAM superfamily protein	-0.443713	-0.246588	-0.416266	-0.0574589	0.0728736	-0.081685
7331850	CCNA_01392	CCNA_01392	glycosyltransferase involved in cell wall biogenesis	-0.536948	-0.289643	-0.263165	-0.167592	0.222778	0.0775528
7331851	CCNA_01393	CCNA_01393	soluble lytic murein transglycosylase	-1.17541	-1.20319	-1.10589	-1.0061	-0.290112	-0.933591
7331852	CCNA_01394	CCNA_01394	uracil DNA glycosylase superfamily protein	-0.0682786	-0.186762	-0.134392	-0.15862	0.24855	-0.0847236
7331853	CCNA_01395	fzeA	electron transfer flavoprotein-ubiquinone oxidoreductase FzeA	-0.11211	-0.285006	0.23463	-0.237038	0.177802	0.347767
7331854	CCNA_01396	CCNA_01396	tetratricopeptide repeat family protein	-0.193161	-0.37871	-0.0769602	-0.391955	-0.0831164	-0.569804
7331855	CCNA_01397	ispE	4-diphosphocytidyl-2-C-methyl-D-erythritol kinase	-0.477111	-0.467097	-0.356119	-0.46933	-0.310067	-0.400532
7331856	CCNA_01398	CCNA_01398	peptidyl-prolyl cis-trans isomerase	-0.221267	-0.435074	-0.185797	-0.337747	-0.295004	-0.274268
7331857	CCNA_01399	CCNA_01399	ammonium transporter/methylammonium transporter	-2.22654	-2.2105	-2.18384	-2.15335	-1.30802	-2.40756
7331858	CCNA_01400	glnK	nitrogen regulatory protein GlnK	-2.34926	-2.22881	-2.10227	-2.02434	-1.29157	-2.20707
7331859	CCNA_01401	CCNA_01401	hypothetical protein	#VALUE!	#VALUE!	#VALUE!	#VALUE!	#VALUE!	#VALUE!
7330131	CCNA_01402	CCNA_01402	hypothetical protein	#VALUE!	#VALUE!	#VALUE!	#VALUE!	#VALUE!	#VALUE!
7330132	CCNA_01403	glyQ	glycyl-tRNA synthetase alpha chain	-1.24976	-1.09396	-0.765522	-0.860553	-0.190439	-0.62794
7330133	CCNA_01404	glyS	glycyl-tRNA synthetase beta chain	-1.20214	-1.07977	-0.706291	-0.84399	-0.193117	-0.677916
7330134	CCNA_01405	CCNA_01405	GIY-YIG domain protein	2.70851	2.08164	1.92236	1.33964	1.0186	1.84719
7330135	CCNA_01406	CCNA_01406	metal-dependent hydrolase	2.84838	2.18185	2.3764	1.54022	1.17324	2.14703
7330136	CCNA_01407	CCNA_01407	hypothetical protein	-0.155608	-0.163632	-0.345596	-0.302618	-0.335077	-0.169416
7330137	CCNA_01408	CCNA_01408	phosphohydrolase, MutT/nudix family	-0.394264	-0.443323	-0.308239	-0.605834	-0.200044	-0.368343
7330138	CCNA_01409	CCNA_01409	delta-aminolevulinic acid dehydratase	-0.336518	-0.409901	-0.408088	-0.413478	-0.115121	-0.277612
7330139	CCNA_01410	CCNA_01410	cyclohexanone monooxygenase	2.76941	2.46597	2.30471	1.86616	0.432816	2.42633
7330140	CCNA_01411	CCNA_01411	hypothetical protein	#VALUE!	#VALUE!	#VALUE!	#VALUE!	#VALUE!	#VALUE!
7330141	CCNA_01412	CCNA_01412	acyl-CoA dehydrogenase, short-chain specific	-1.26458	-1.15258	-1.03073	-0.978095	-0.123795	-0.493441
7330142	CCNA_01413	CCNA_01413	phosphoglycerate mutase family protein	-1.38085	-1.1072	-1.06027	-1.0203	-0.14192	-0.614642
7330143	CCNA_01414	CCNA_01414	3-hydroxyisobutyryl-CoA hydrolase	-1.0339	-1.02746	-0.827106	-0.87918	-0.234006	-0.561176
7330144	CCNA_01415	CCNA_01415	methyltransferase	-0.775125	-0.978209	-0.471915	-0.758018	-0.284568	-0.351547
7330145	CCNA_01416	CCNA_01416	3-hydroxyisobutyrate dehydrogenase	-0.858042	-0.99136	-0.632833	-1.05098	-0.125554	-0.597884
7330146	CCNA_01417	CCNA_01417	5-aminolevulinic acid synthase	-1.50504	-1.15561	-1.19742	-0.870395	-0.369611	-0.74769
7330147	CCNA_01418	CCNA_01418	ROS/MUCR transcriptional regulator	-1.48381	-1.24703	-0.940305	-0.858474	0.185284	-1.40687
7330148	CCNA_01419	glyA	serine hydroxymethyltransferase	-1.27886	-1.12161	-0.663286	-0.784794	-0.579497	-0.452755
7330149	CCNA_01420	nrdR	NrdR family transcriptional regulator	0.292667	0.450019	0.102497	0.359628	-0.312209	0.503245
7330150	CCNA_01421	ribH	6,7-dimethyl-8-ribityllumazine synthase	1.14477	0.42777	0.577297	-0.00587757	-3.53032	-3.37066
7330151	CCNA_01422	nusB	N utilization substance protein B NusB	-0.484597	-0.258808	-0.270895	-0.191571	-0.304106	-0.316032
7330152	CCNA_01423	thiL	thiamine-monophosphate kinase	-0.312413	-0.239407	-0.434522	-0.253685	-0.418871	-0.328442
7330153	CCNA_01424	CCNA_01424	hypothetical protein	-0.753964	-0.47064	-0.815298	-0.418447	-0.185807	-0.620296
7330154	CCNA_01425	hppA	H+ translocating pyrophosphatase	-0.255322	-0.137408	-0.247569	-0.097441	0.129199	-0.302736
7330155	CCNA_01426	CCNA_01426	chemotaxis receiver domain protein cheYIII	-0.959735	-0.387314	-0.963047	-0.537588	-0.337538	-0.0274204
7330156	CCNA_01427	bamE	beta-barrel assembly machine (BAM) protein BamE	-0.0172566	-0.191176	0.019487	-0.0374412	0.342134	0.0833033
7330157	CCNA_01428	CCNA_01428	hypothetical protein	#VALUE!	#VALUE!	#VALUE!	#VALUE!	#VALUE!	#VALUE!
7330158	CCNA_01429	CCNA_01429	ubiquinol-cytochrome C reductase chaperone	-0.703392	-0.596119	-0.519586	-0.561161	-0.492586	-0.389882
7330159	CCNA_01430	CCNA_01430	hypothetical protein	-0.388581	-0.349253	-0.280959	-0.418593	-0.56236	-0.196221
7330160	CCNA_01431	plsX	fatty acid/phospholipid synthesis protein plsX	-0.763167	-0.569241	-0.481396	-0.514497	-0.414475	-0.506819
7330161	CCNA_01432	fabH	3-oxoacyl-(acyl-carrier-protein) synthase III	-0.728743	-0.538364	-0.469349	-0.491365	-0.575062	-0.441891
7330162	CCNA_01433	ihfA	integration host factor alpha-subunit	-1.34896	-0.882103	-0.806731	-0.555695	-0.327746	-0.380707
7330163	CCNA_01434	CCNA_01434	MerR-family transcriptional regulator	-0.651643	-0.494708	-0.709191	-0.565668	-0.338124	-0.386058
7330165	CCNA_01435	CCNA_01435	hypothetical protein	1.94542	1.56134	1.12863	0.966284	0.00344077	1.50494
7330166	CCNA_01436	CCNA_01436	hypothetical protein	#VALUE!	#VALUE!	#VALUE!	#VALUE!	#VALUE!	#VALUE!
7330167	CCNA_01437	CCNA_01437	transglycosylase associated protein	0.662544	0.487612	0.203817	0.0735813	-0.107272	0.463164
7330168	CCNA_01438	ctaA	heme O monooxygenase	-0.643939	-0.540381	-0.38306	-0.375694	0.135472	-0.291097
7330169	CCNA_01439	CCNA_01439	dTDP-glucose 4,6-dehydratase	0.538011	0.477502	0.214643	0.161997	0.168119	0.384572
7330170	CCNA_01440	rplM	LSU ribosomal protein L13P	-0.93064	-0.246756	-0.236562	-0.171916	-0.310336	-0.241446
7330171	CCNA_01441	rpsI	SSU ribosomal protein S9P	-0.861639	-0.219287	-0.234229	-0.034831	-0.339112	-0.183398
7330172	CCNA_01442	argC	N-acetyl-gamma-glutamyl-phosphate reductase	-0.32469	0.103551	0.000625841	0.231499	0.773741	0.141969
7330173	CCNA_01443	CCNA_01443	hypothetical protein	1.27373	1.07516	1.09196	1.20557	1.79667	0.920326
7330174	CCNA_01444	CCNA_01444	poly(3-hydroxyalkanoate) polymerase	-0.202495	-0.484332	-0.166843	-0.389936	-0.22589	-0.339457
7330175	CCNA_01445	CCNA_01445	hypothetical protein	-0.594494	-0.588676	-0.407505	-0.262012	0.44786	-0.482824
7330176	CCNA_01446	CCNA_01446	LL-diaminopimelate aminotransferase	-0.393953	-0.325991	-0.194517	-0.167299	0.336179	-0.290494
7330177	CCNA_01447	CCNA_01447	homoserine dehydrogenase	-0.904779	-0.721744	-0.498087	-0.471102	0.00601777	-0.51665
7330178	CCNA_01448	glpX	fructose-1,6-bisphosphatase, class II	-1.03625	-0.912412	-0.8944	-0.88191	-0.689359	-0.701182
7330179	CCNA_01449	fbp	fructose-1,6-bisphosphatase, FIG superfamily	-1.01643	-0.781374	-0.606895	-0.724065	-0.858041	-0.314643
7330180	CCNA_01450	recJ	single-stranded-DNA-specific exonuclease recJ	-0.937478	-0.697346	-0.728395	-0.365316	0.0840201	-0.747761
7330183	CCNA_01451	cspD	cold shock protein cspD	-0.416927	-0.179171	-0.28868	0.191792	0.760255	-0.105693
7330184	CCNA_01452	CCNA_01452	hypothetical protein	-0.542052	-0.528807	-0.267373	-0.211133	0.222313	-0.439107
7330186	CCNA_01453	CCNA_01453	electron transport complex I subunit, NADH-ubiquinone oxidoreductase	-1.46005	-1.16892	-0.948567	-0.74051	0.032171	-0.905013
7330188	CCNA_01454	CCNA_01454	hypothetical protein	#VALUE!	#VALUE!	#VALUE!	#VALUE!	#VALUE!	#VALUE!
7330189	CCNA_01455	CCNA_01455	hypothetical protein	#VALUE!	#VALUE!	#VALUE!	#VALUE!	#VALUE!	#VALUE!
7330190	CCNA_01456	CCNA_01456	hypothetical protein	#VALUE!	#VALUE!	#VALUE!	#VALUE!	#VALUE!	#VALUE!
7330191	CCNA_01457	CCNA_01457	hypothetical protein	0.0795953	0.0625323	0.0470155	0.167694	0.64839	0.228684
7330192	CCNA_01458	CCNA_01458	hypothetical protein	0.143757	-0.0859516	-0.113292	0.0752042	0.594834	0.132284
7330193	CCNA_01459	CCNA_01459	hypothetical protein	0.338909	-0.077159	0.136095	0.349255	0.570986	0.172113
7330194	CCNA_01460	CCNA_01460	hypothetical protein	-0.0273984	-0.146041	-0.309532	-0.0899085	-0.0173694	-0.0757235
7330195	CCNA_01461	CCNA_01461	hypothetical protein	0.0531537	-0.276739	-0.129687	0.119439	0.318097	-0.125268
7330196	CCNA_01462	CCNA_01462	lactate 2-monooxygenase	0.233758	-0.0153736	0.346381	0.283344	1.4617	0.12243
7330197	CCNA_01463	CCNA_01463	3-deoxy-7-phosphoheptulonate synthase	0.454801	0.102123	0.725913	0.152886	3.08397	0.545748
7330198	CCNA_01464	CCNA_01464	hypothetical protein	-1.41224	-1.2123	-0.757371	-0.738672	-0.823344	-0.54687
7330199	CCNA_01465	CCNA_01465	methyl-accepting chemotaxis protein	-1.38668	-1.07366	-1.06504	-0.903509	-0.67264	-0.903655
7330200	CCNA_01466	CCNA_01466	hypothetical protein	-2.38422	-1.75631	-2.01607	-1.53623	-1.27124	-1.39409
7330201	CCNA_01467	ccoN	cytochrome cbb3 oxidase subunit I ccoN	-2.02896	-1.70779	-2.16155	-1.62781	-1.49471	-1.40536
7330202	CCNA_01468	ccoO	cytochrome cbb3 oxidase, cytochrome c subunit ccoO	1.54452	1.04863	0.33208	0.498662	-0.525374	0.883208
7330203	CCNA_01469	ccoQ	cytochrome cbb3 oxidase, subunit ccoQ	-0.376006	0.036112	-0.405868	0.00412844	-0.101759	-0.651558
7330204	CCNA_01470	ccoP	cytochrome cbb3 oxidase, diheme subunit, membrane-bound ccoP	-0.17131	-0.114404	0.00642669	-0.107976	-0.0953706	-0.0114673
7330205	CCNA_01471	fixG	polyferredoxin protein fixG	0.50952	0.390471	0.0371992	0.282456	-0.148868	0.129483
7330206	CCNA_01472	fixH	cation pump-linked membrane protein fixH	0.317296	0.249931	0.212389	0.0411502	-0.305342	-0.032782
7330207	CCNA_01473	fixI	E1-E2 cation pump ATPase fixI	0.477939	0.387113	0.441069	0.363118	0.00629773	0.1791
7330208	CCNA_01474	ccoS	cytochrome cbb3 oxidase maturation protein ccoS	0.925109	0.519067	-0.0718782	0.438516	-0.369981	0.599337
7330209	CCNA_01475	ompW	OmpW family outer membrane cation channel	0.813233	0.809622	-0.0300925	0.0473303	-0.545601	0.364045
7330210	CCNA_01476	ftrB	CRP-family transcription regulator FtrB	-3.34255	-2.72293	-2.94579	-2.78019	-2.3397	-2.21984
7330211	CCNA_01477	hemN	oxygen-independent coproporphyrinogen-III oxidase hemN	-0.870861	-0.825684	-0.685807	-0.79057	-0.799289	-1.10322
7330212	CCNA_01478	CCNA_01478	CRP-family transcription regulator	-1.05798	-0.811686	-0.523523	-0.677207	-0.683171	-0.716075
7333142	CCNA_01479	CCNA_01479	tetratricopeptide repeat family protein	-1.64497	-1.09675	-1.32419	-1.0007	-0.560082	-0.994069
7333154	CCNA_01480	CCNA_01480	hypothetical protein	-2.14008	-1.49759	-1.37281	-0.962048	-0.665559	-1.10073
7333155	CCNA_01481	CCNA_01481	cyclase homology domain protein	-1.84155	-1.18347	-1.16236	-0.865034	-0.58461	-1.21819
7333156	CCNA_01482	CCNA_01482	hypothetical protein	#VALUE!	#VALUE!	#VALUE!	#VALUE!	#VALUE!	#VALUE!
7333157	CCNA_01483	CCNA_01483	hypothetical protein	-1.06163	-0.95014	-0.941141	-0.527517	-0.677533	-1.13935
7333158	CCNA_01484	CCNA_01484	DNA Ligase IV adenylation domain protein	-0.932284	-0.828391	-0.89516	-0.718436	-0.534703	-0.801007
7333159	CCNA_01485	CCNA_01485	aldose 1-epimerase	0.477981	-0.198489	0.120583	-0.227087	-0.387422	0.392089
7333160	CCNA_01486	CCNA_01486	fumarylacetoacetate (FAA) hydrolase family protein	0.628901	0.289336	0.48069	0.0399724	-0.478568	0.686197
7333161	CCNA_01487	CCNA_01487	GntR-family transcriptional regulator	-0.635772	-0.381341	-0.305954	-0.452994	-0.141216	-0.410264
7333162	CCNA_01488	ilvD	dihydroxyacid dehydratase	-0.167758	-0.0557729	0.217665	-0.0378937	0.076417	0.109664
7333163	CCNA_01489	abfA	alpha-L-arabinofuranosidase	-0.432725	-0.324546	0.0347944	-0.34068	0.263317	0.384028
7333164	CCNA_01490	CCNA_01490	FAD-dependent dehydrogenase	-0.159069	0.0275022	-0.15876	-0.0588711	0.0951663	0.0550411
7333165	CCNA_01491	CCNA_01491	cystathionine beta-lyase	0.508353	0.0785599	-0.110228	-0.318302	-0.503555	-0.0386407
7333166	CCNA_01492	CCNA_01492	3-mercaptopyruvate sulfurtransferase	1.27934	0.612127	0.293099	0.0436195	-0.588343	0.561271
7333167	CCNA_01493	CCNA_01493	cysteine synthase	5.13075	4.21512	3.73969	3.29192	-0.522298	3.90058
7333168	CCNA_01494	CCNA_01494	cyclopropane-fatty-acyl-phospholipid synthase	-0.00358122	-0.375991	-0.072564	-0.406632	-0.245458	-0.0128966
7333169	CCNA_01495	CCNA_01495	deoxyribodipyrimidine photolyase	-0.366277	-0.329762	-0.276278	-0.386171	-0.0460593	-0.189669
7333170	CCNA_01496	kdsA	2-dehydro-3-deoxyphosphooctonate aldolase	1.4531	0.991042	0.975161	0.653507	0.0239321	0.840865
7333171	CCNA_01497	CCNA_01497	ADP-L-glycero-D-manno-heptose-6-epimerase	1.64321	1.14378	1.06127	0.6934	0.152155	0.888981
7333172	CCNA_01498	CCNA_01498	3-hydroxy-3-methylglutaryl CoA synthase	1.7094	1.19863	0.876145	0.63372	0.232147	0.805233
7333173	CCNA_01499	CCNA_01499	acetyl-CoA acetyltransferase	1.09526	0.587849	0.450231	0.111306	-0.204479	0.634948
7333174	CCNA_01500	CCNA_01500	hypothetical protein	0.215962	-0.0966101	0.210837	0.0520407	0.641856	-0.0661753
7333175	CCNA_01501	CCNA_01501	protein kinase C-like superfamily protein	0.543802	-0.00922617	0.468013	0.240042	0.558956	0.269199
7333177	CCNA_01502	CCNA_01502	conserved membrane spanning protein	-0.153604	0.00798727	-0.161207	-0.0854726	-0.13306	-0.0965433
7333176	CCNA_01503	CCNA_01503	phosphotransferase family protein	0.326378	0.36644	0.556233	0.317919	0.661305	0.0705415
7333178	CCNA_01504	recG	ATP-dependent DNA helicase recG	-0.143092	-0.165755	-0.167507	-0.103837	0.395627	-0.226364
7333179	CCNA_01505	CCNA_01505	hypothetical protein	0.0920846	-0.0871638	0.0793315	0.141161	0.836899	0.129162
7333180	CCNA_01506	CCNA_01506	cystine transport ATP-binding protein	-0.46311	-0.450836	-0.352401	-0.434288	-0.591554	-0.352307
7333181	CCNA_01507	CCNA_01507	cystine transport system permease protein	-0.631712	-0.609928	-0.5184	-0.495669	-0.495411	-0.460819
7333182	CCNA_01508	CCNA_01508	cystine-binding protein	-0.714373	-0.608462	-0.423151	-0.592877	-0.364018	-0.370262
7333183	CCNA_01509	CCNA_01509	3-oxoacyl-(acyl-carrier-protein) synthase III	0.496373	0.326335	0.615842	0.233096	-0.132186	0.840069
7333184	CCNA_01510	CCNA_01510	hypothetical protein	1.15148	0.488845	0.561848	0.38824	0.0204414	0.533443
7333185	CCNA_01511	CCNA_01511	sterol desaturase family protein	0.587264	0.200626	0.132071	-0.22733	-0.0445584	0.247464
7333186	CCNA_01512	CCNA_01512	IS200-like transposase	-0.450291	-0.612829	-0.240942	-0.559118	-0.186363	-0.413357
7333187	CCNA_01513	CCNA_01513	C4-dicarboxylate-binding protein	-0.00904995	-0.19319	-0.27065	-0.255646	-0.127833	-0.412807
7333188	CCNA_01514	CCNA_01514	C4-dicarboxylate transport system, small permease component	-0.119011	0.240496	0.336919	0.0535055	0.169045	-0.222118
7333189	CCNA_01515	CCNA_01515	C4-dicarboxylate transporter large subunit	0.296115	0.305524	0.0757665	0.276	-0.152345	-0.0764694
7333190	CCNA_01516	CCNA_01516	NAD(P)H:FMN oxidoreductase family protein	0.0806518	0.61861	-0.351532	0.546253	-1.14417	0.0498192
7333191	CCNA_01517	CCNA_01517	hypothetical protein	-0.910114	-0.952793	-1.02647	-0.937247	-0.485737	-0.966147
7333192	CCNA_01518	CCNA_01518	hypothetical protein	#VALUE!	#VALUE!	#VALUE!	#VALUE!	#VALUE!	#VALUE!
7333193	CCNA_01519	CCNA_01519	universal stress protein family	-0.487593	-0.560736	-0.478611	-0.472644	-0.0332256	-0.577382
7333194	CCNA_01520	CCNA_01520	hypothetical protein	0.401734	0.160765	0.387886	0.377397	1.32966	-0.115004
7333195	CCNA_01521	CCNA_01521	hypothetical protein	-0.0198111	-0.201162	-0.0167927	0.0530424	1.15901	-0.578494
7333196	CCNA_01522	CCNA_01522	ATP-dependent protease subunit	1.14383	0.387969	1.33893	0.233596	0.335641	1.23971
7333197	CCNA_01523	flmH	acetyltransferase flmH	0.531638	0.324782	0.17855	-0.231848	-0.412978	0.193684
7333198	CCNA_01524	flbA	FlbA protein	0.0573238	-0.0988009	0.236249	-0.175495	-0.124242	0.0212339
7333199	CCNA_01525	flbT	flagellar biosynthesis repressor flbT	-2.02113	-1.3818	-1.47029	-1.12725	-0.558472	-1.16779
7333200	CCNA_01526	flaF	flagellar biosynthesis regulatory protein flaF	-1.98426	-1.32824	-1.41796	-1.03207	-0.655539	-1.12287
7333201	CCNA_01527	fljL	flagellin fljL	-5.09385	-0.566116	-1.4755	-0.0215928	0.0148922	-0.0355927
7333202	CCNA_01528	fljK	flagellin fljK	-3.90104	-2.37348	-3.02211	-1.70525	-0.747493	-2.18859
7333203	CCNA_01529	CCNA_01529	FlaG superfamily protein	-3.15286	-1.9082	-2.28652	-1.49523	-1.00862	-2.04509
7333204	CCNA_01530	fljJ	flagellin FljJ	-0.0335264	-0.423077	0.113328	-0.350656	-0.0771972	-0.102412
7333205	CCNA_01531	CCNA_01531	acetyltransferase	-0.520835	-0.824245	-0.414978	-0.697956	-0.0433251	-0.457054
7333206	CCNA_01532	flaY	regulatory protein flaY	-1.31212	-0.85997	-1.2634	-0.864175	-0.569723	-0.778343
7333207	CCNA_01533	CCNA_01533	hypothetical protein	-1.16328	-0.835519	-0.776571	-0.607772	-0.0989482	-0.44645
7333208	CCNA_01534	CCNA_01534	hypothetical protein	-0.970814	-0.903513	-0.710053	-0.65902	-0.141333	-0.412133
7333209	CCNA_01535	CCNA_01535	single-strand DNA binding protein	-2.19054	-1.84156	-1.44354	-1.19111	-0.0917271	-1.10364
7333210	CCNA_01536	CCNA_01536	hypothetical protein	-0.632006	0.0134953	-0.409272	0.407841	0.453075	-0.565165
7333212	CCNA_01537	CCNA_01537	acetyltransferase	-0.110183	0.0712671	-0.298436	0.135039	0.177281	-0.189088
7333213	CCNA_01538	CCNA_01538	pyruvate phosphate dikinase	-1.8785	-1.71822	-1.33508	-1.50218	-1.66216	-0.576558
7333214	CCNA_01539	CCNA_01539	pirin family protein	1.47153	0.94647	0.822886	0.427167	-0.0327398	0.852616
7333215	CCNA_01540	CCNA_01540	hypothetical protein	#VALUE!	#VALUE!	#VALUE!	#VALUE!	#VALUE!	#VALUE!
7333216	CCNA_01541	CCNA_01541	LysR-family transcriptional regulator	0.067989	0.0379158	0.0960384	0.149292	0.98707	0.125135
7333217	CCNA_01542	CCNA_01542	ice nucleation protein	-0.211074	-0.065362	-0.201051	0.0866128	0.0154718	-0.0281953
7333218	CCNA_01543	CCNA_01543	chaperone protein dnaK	-0.79074	-0.229151	-0.428979	-0.197968	-0.303443	-0.187059
7333219	CCNA_01544	CCNA_01544	hypothetical protein	#VALUE!	#VALUE!	#VALUE!	#VALUE!	#VALUE!	#VALUE!
7333220	CCNA_01545	CCNA_01545	NAD(FAD)-utilizing dehydrogenase	-0.24483	0.16003	-0.152562	0.0416985	-0.0203193	0.0551059
7333221	CCNA_01546	CCNA_01546	DEAD-box RNA helicase-like protein	-1.04986	-0.184061	-0.667641	-0.21961	0.0794807	-1.06826
7333222	CCNA_01547	metG	methionyl-tRNA synthetase	0.568337	0.711438	0.283029	0.289303	-0.175549	0.539213
7333223	CCNA_01548	CCNA_01548	transporter, major facilitator superfamily	1.10983	0.984307	0.37976	0.46291	-0.277203	0.577265
7333224	CCNA_01549	cysC	sulfate adenylyltransferase subunit 1/adenylylsulfate kinase	2.70456	2.01938	1.47005	1.51668	-0.30842	1.28512
7333225	CCNA_01550	cysD	sulfate adenylyltransferase subunit 2	3.16973	2.63726	2.00029	2.03077	-0.359964	1.96025
7333226	CCNA_01551	CCNA_01551	hypothetical protein	1.6416	1.36983	0.800586	1.21195	1.32584	1.42564
7333227	CCNA_01552	tipN	polar localization protein TipN	-0.323382	-0.368062	-0.213743	-0.336121	-0.170995	-0.172643
7333228	CCNA_01553	CCNA_01553	undecaprenyl-phosphate beta-N-acetyl-D-fucosaminephosphotransferase	0.1515	0.0164205	0.00849745	-0.316583	-0.146284	-0.102425
7333229	CCNA_01554	CCNA_01554	D-mannonate oxidoreductase	0.422368	0.127692	0.352131	0.114593	0.21298	0.193669
7333230	CCNA_01555	uxaA	altronate dehydratase	0.538381	0.390081	-0.0395759	0.0925267	0.0360629	-0.152145
7333231	CCNA_01556	CCNA_01556	LacI-family transcriptional regulator	-1.27226	-0.823267	-1.01814	-0.694809	-0.31823	-0.450871
7333232	CCNA_01557	uxaC	uronate isomerase	-0.160708	-0.229423	-0.228482	-0.393553	-0.17429	-0.0517374
7333233	CCNA_01558	kduI	4-deoxy-L-threo-5-hexosulose-uronate ketol-isomerase	-0.118563	-0.305234	-0.00329196	-0.540291	-0.557796	0.641724
7333234	CCNA_01559	CCNA_01559	2-deoxy-D-gluconate 3-dehydrogenase	0.245092	0.030161	0.420292	-0.201229	-0.387393	0.642613
7333316	CCNA_01560	ppc	phosphoenolpyruvate carboxylase	1.71258	2.14396	1.73072	2.08413	1.78142	1.82529
7331539	CCNA_01561	CCNA_01561	hypothetical protein	-1.65366	-0.909335	-0.651646	-0.734911	-0.840859	-0.848676
7331540	CCNA_01562	CCNA_01562	4-hydroxy-2-oxoglutarate aldolase/2-dehydro-3-deoxyphosphogluconate aldolase	-1.70676	-1.15214	-1.08205	-0.814132	-0.682789	-0.977709
7331541	CCNA_01563	CCNA_01563	2-dehydro-3-deoxygluconokinase	-2.04697	-1.40395	-1.27642	-1.02129	-0.517392	-1.3382
7331542	CCNA_01564	CCNA_01564	hypothetical protein	#VALUE!	#VALUE!	#VALUE!	#VALUE!	#VALUE!	#VALUE!
7331543	CCNA_01565	CCNA_01565	hypothetical protein	#VALUE!	#VALUE!	#VALUE!	#VALUE!	#VALUE!	#VALUE!
7331544	CCNA_01566	CCNA_01566	hypothetical protein	-0.2288	-0.216868	-0.0299188	-0.28455	-0.125211	-0.151213
7331545	CCNA_01567	CCNA_01567	proline iminopeptidase	-0.829069	-0.798511	-0.568639	-0.653464	-0.254655	-0.51037
7331546	CCNA_01568	CCNA_01568	Kef-type K+ transport system	-0.45984	-0.200244	-0.0227013	-0.0997311	0.945027	-0.321211
7331547	CCNA_01569	CCNA_01569	Helix-turn-helix DNA-binding protein	0.239547	0.0737498	0.174694	0.348848	0.899347	0.213723
7331548	CCNA_01570	CCNA_01570	penicillin-binding protein	0.492507	0.508735	0.381379	0.213088	0.0233801	0.338721
7331549	CCNA_01571	CCNA_01571	arsenate reductase	0.97075	1.03186	0.736256	0.63238	-0.0659039	0.580023
7331550	CCNA_01572	CCNA_01572	major intrinsic protein (MIP)-family channel protein	0.810791	0.735904	0.537052	0.576337	0.317556	0.36266
7331551	CCNA_01573	CCNA_01573	ArsR-family transcriptional regulator	1.10874	0.886036	0.869478	0.754333	0.719123	0.438642
7331552	CCNA_01574	CCNA_01574	arsenic resistance protein arsH	3.24362	2.8229	2.37075	2.05371	-0.21972	2.41545
7331553	CCNA_01575	CCNA_01575	glucose / sorbosone dehydrogenase	4.06241	3.54047	3.14829	2.68679	-0.495624	3.51449
7331554	CCNA_01576	CCNA_01576	major facilitator superfamily transporter	0.071594	-0.165341	-0.231676	-0.232965	-0.239797	0.175057
7331555	CCNA_01577	CCNA_01577	2-keto-4-pentenoate hydratase family protein	0.753813	0.440206	0.22294	0.0682715	-0.188983	0.615433
7331556	CCNA_01578	CCNA_01578	beta-lactamase repressor	0.0456791	-0.107378	-0.0206401	0.0465333	0.306963	0.431849
7331557	CCNA_01579	CCNA_01579	cell wall degradation protein	0.794627	0.380501	0.457639	0.178129	0.218617	0.286148
7331558	CCNA_01580	CCNA_01580	M15 superfamily membrane peptidase	-0.40265	-0.486446	-0.283505	-0.34228	-0.00424862	-0.568509
7331559	CCNA_01581	CCNA_01581	hypothetical protein	-0.799966	-0.578526	-0.558786	-0.472285	-0.206256	-0.320746
7331560	CCNA_01582	CCNA_01582	Glutathione-dependent formaldehyde-activating enzyme	-0.112299	-0.00648059	0.0786048	0.0898288	0.322317	-0.236686
7331561	CCNA_01583	CCNA_01583	phosphate-binding protein	-0.0200071	-0.233625	0.0965325	-0.019863	0.395939	0.299237
7331562	CCNA_01584	CCNA_01584	multimodular transpeptidase-transglycosylase PBP 1A	-0.431849	-0.47486	-0.253328	-0.242531	0.422096	-0.318623
7331563	CCNA_01585	CCNA_01585	TonB-dependent receptor	0.5681	0.848273	0.454084	0.595521	-0.0623411	0.963583
7331564	CCNA_01586	CCNA_01586	ABC transporter, ATP-binding protein	0.042011	-0.0564011	-0.235994	-0.180175	-0.293257	-0.133994
7331565	CCNA_01587	CCNA_01587	hypothetical protein	-0.291294	-0.233054	-0.204499	-0.129469	-0.0941967	0.0344802
7331566	CCNA_01588	CCNA_01588	hypothetical protein	-0.294204	-0.209377	-0.355159	-0.0724119	-0.0588588	-0.211067
7331567	CCNA_01589	CCNA_01589	acyltransferase 3	-1.34931	-0.167673	-0.454475	0.00327481	-0.468592	-0.932724
7331568	CCNA_01590	ligA	NAD-dependent DNA ligase	-1.29299	-0.819577	-0.79092	-0.605922	-0.445994	-0.78632
7331569	CCNA_01591	CCNA_01591	DNA polymerase III epsilon-like protein	-0.81796	-0.550849	-0.524127	-0.483233	-0.427438	-0.615074
7331570	CCNA_01592	CCNA_01592	SN-glycerol-3-phosphate transport ATP-binding protein	0.543099	0.0405855	0.452251	0.0990975	0.86114	-0.0341789
7331571	CCNA_01593	CCNA_01593	Xaa-pro aminopeptidase	-0.52003	-0.401462	-0.273889	-0.319148	0.0823349	-0.144086
7331572	CCNA_01594	prmA	ribosomal protein L11 methyltransferase	-0.678158	-0.360594	-0.252969	-0.282206	-0.00511673	-0.0696804
7331573	CCNA_01595	CCNA_01595	hypothetical protein	0.180989	0.173752	-0.0206147	0.138545	0.352266	0.271427
7331574	CCNA_01596	uvrD	DNA helicase II	0.133708	0.0739929	-0.183853	-0.153462	-0.0117092	0.171536
7331575	CCNA_01597	CCNA_01597	RHH DNA-binding protein	-0.670406	-0.347285	-0.512261	-0.394567	-0.305793	0.0603134
7331576	CCNA_01598	CCNA_01598	pyridine nucleotide-disulfide oxidoreductase	-0.733613	-0.495109	-0.419711	-0.261937	0.220714	-0.350429
7331577	CCNA_01599	CCNA_01599	hypothetical protein	-0.065498	-0.193011	-0.132701	-0.0507156	0.243359	-0.014461
7331578	CCNA_01600	CCNA_01600	Methane oxygenase, PmoA family	0.00321686	-0.0388034	0.0432201	0.155548	0.208383	0.31878
7331579	CCNA_01601	CCNA_01601	hypothetical protein	0.380236	-0.0834232	0.386351	-0.0435117	0.912449	-0.61547
7331580	CCNA_01602	CCNA_01602	glutathione S-transferase	-0.865239	-0.766885	-0.530418	-0.613317	0.0329052	-0.781611
7331581	CCNA_01603	CCNA_01603	aspartate aminotransferase	-1.77212	-1.58525	-1.0726	-1.29829	-0.788811	-1.36937
7331582	CCNA_01604	CCNA_01604	hypothetical protein	-2.30283	-2.23683	-2.44441	-2.42987	-1.93226	-2.63351
7331583	CCNA_01605	CCNA_01605	NADPH-dependent FMN reductase family protein	-0.696345	-0.598941	-0.388595	-0.525092	-0.390114	-0.654523
7331584	CCNA_01606	CCNA_01606	Soj/ParA-related ATPase protein	-0.0669021	-0.524762	-0.257345	-0.340069	-0.037148	-0.349532
7331585	CCNA_01607	CCNA_01607	SNARE associated protein family	0.332661	0.0791592	0.191177	0.10723	0.414142	0.11915
7331586	CCNA_01608	CCNA_01608	TetR-family transcriptional regulator	1.98824	1.60502	1.15158	0.959119	0.855332	1.43456
7331587	CCNA_01609	CCNA_01609	alkyl sulfatase	-0.494171	-0.500883	-0.439444	-0.40755	0.576162	-0.449536
7331588	CCNA_01610	leuA	2-isopropylmalate synthase	-0.282333	-0.0522406	0.00379663	-0.0626075	0.0228918	-0.0514792
7331589	CCNA_01611	CCNA_01611	transporter, drug/metabolite exporter family	-1.07061	-0.787926	-0.521454	-0.577238	-0.226541	-0.526581
7331590	CCNA_01612	mreB	rod shape-determining protein MreB	-1.37737	-1.09549	-0.650494	-0.672577	-0.386567	-0.587934
7331591	CCNA_01613	mreC	rod shape-determining protein MreC	-1.19065	-0.974732	-0.727092	-0.707944	-0.188008	-0.624526
7331592	CCNA_01614	CCNA_01614	hypothetical protein	-0.757066	-0.644619	-0.623744	-0.643769	-0.408376	-0.543575
7331593	CCNA_01615	CCNA_01615	cell elongation specific D,D-transpeptidase	-0.557591	-0.544843	-0.447671	-0.454259	-0.463133	-0.36294
7331594	CCNA_01616	rodA	rod shape-determining protein RodA	-0.601452	-0.61989	-0.491472	-0.482836	-0.511033	-0.481877
7331595	CCNA_01617	CCNA_01617	acetyltransferase	-0.785672	-0.807231	-0.815982	-0.816839	-0.630603	-0.61579
7331596	CCNA_01618	CCNA_01618	uracil-DNA glycosylase	-1.21579	-1.09918	-0.83265	-1.01928	-0.554118	-0.589147
7331597	CCNA_01619	CCNA_01619	NYN domain protein	-1.44244	-1.07633	-0.782298	-0.890906	-0.457826	-0.529451
7331598	CCNA_01620	CCNA_01620	2-amino-4-hydroxy-6- hydroxymethyldihydropteridine pyrophosphokinase	0.0935344	-0.0881012	0.0338982	-0.195032	-0.0532722	0.164999
7331599	CCNA_01621	rpoZ	DNA-directed RNA polymerase omega chain	-0.0812763	-0.0410508	-0.240658	-0.0666483	-0.223732	-0.271866
7331600	CCNA_01622	spoT	Rsh ppGpp hydrolase-synthetase	0.408177	0.291106	-0.0822828	0.0363228	-0.0917612	-0.120746
7331601	CCNA_01623	CCNA_01623	phosphohydrolase, MutT/nudix family	-0.997325	-0.814281	-1.07204	-0.776031	-0.198735	-0.633
7331602	CCNA_01624	pyrE	orotate phosphoribosyltransferase	-2.32441	-1.57743	-1.52667	-1.13798	-0.277605	-1.20905
7331603	CCNA_01625	CCNA_01625	aminobenzoyl-glutamate utilization protein B	-0.929729	-0.560182	-0.837615	-0.419926	0.276551	-0.609586
7331604	CCNA_01626	pdxJ	pyridoxal phosphate biosynthetic protein pdxJ	-0.829313	-0.694908	-0.688322	-0.510045	-0.399148	-0.480457
7331605	CCNA_01627	acpS	Holo-(acyl-carrier protein) synthase	-0.729112	-0.639304	-0.562865	-0.576413	-0.295363	-0.381566
7331606	CCNA_01628	CCNA_01628	hypothetical protein	-0.531664	-0.377446	-0.616433	-0.564658	-0.495773	-0.402836
7331607	CCNA_01629	CCNA_01629	signal peptidase I	-1.14989	-0.880132	-0.709076	-0.552661	-0.085342	-0.727437
7331608	CCNA_01630	rnc	ribonuclease III	-0.64774	-0.447187	-0.432448	-0.379073	0.00181587	-0.434173
7331609	CCNA_01631	CCNA_01631	hypothetical protein	#VALUE!	#VALUE!	#VALUE!	#VALUE!	#VALUE!	#VALUE!
7331610	CCNA_01632	CCNA_01632	hypothetical protein	0.158806	0.0371215	-0.200253	-0.203582	-0.357701	0.0922017
7331611	CCNA_01633	era	GTP-binding protein era	-0.879111	-0.603898	-0.522054	-0.485797	-0.103404	-0.317927
7331612	CCNA_01634	CCNA_01634	arylamine N-acetyltransferase	-0.682723	-0.479956	-0.573433	-0.42634	-0.0776286	-0.30577
7331613	CCNA_01635	recO	DNA repair protein recO	-0.297379	-0.385586	-0.536671	-0.499155	-0.134031	-0.279977
7331614	CCNA_01636	CCNA_01636	alkaline phosphatase	0.476854	-0.0566132	0.466607	0.000729575	0.257864	0.0391743
7331615	CCNA_01637	parC	topoisomerase IV subunit A	-1.13858	-1.05242	-0.825271	-0.796347	-0.125539	-0.78349
7331616	CCNA_01638	CCNA_01638	beta-lactamase family protein	-0.406587	-0.632877	-0.433715	-0.435902	0.137244	-0.535262
7331617	CCNA_01639	CCNA_01639	beta-lactamase family protein	0.828897	-0.00561617	0.878425	0.0339279	0.458236	1.01032
7331618	CCNA_01640	CCNA_01640	quinone oxidoreductase	0.359951	-0.403811	0.544641	-0.237517	0.179825	0.622887
7331619	CCNA_01641	CCNA_01641	2-nitropropane dioxygenase family protein	0.440463	-0.335405	0.517058	-0.342933	0.0280564	0.704707
7331701	CCNA_01642	CCNA_01642	gluconate 5-dehydrogenase	0.560209	-0.0833659	0.623256	-0.217956	0.0528935	0.722481
7331702	CCNA_01643	ate	arginine-tRNA-protein transferase	-0.325146	-0.452357	-0.472579	-0.470495	-0.102681	-0.366118
7331703	CCNA_01644	CCNA_01644	chemotaxis motB protein	-1.25914	-1.02314	-1.03485	-0.931589	-0.505	-0.719664
7331704	CCNA_01645	CCNA_01645	3-hydroxyisobutyrate dehydrogenase	-0.664319	-0.463563	-0.363145	-0.389694	-0.178957	-0.0526322
7331705	CCNA_01646	bioD	dethiobiotin synthetase	-1.25141	-0.779628	-0.898248	-0.76149	-0.355335	-0.488507
7331706	CCNA_01647	bioF	8-amino-7-oxononanoate synthase	-1.53183	-0.977084	-1.00844	-0.711405	-0.430741	-0.705652
7331707	CCNA_01648	CCNA_01648	adenosylmethionine-8-amino-7-oxononanoate	-0.852182	-0.611358	-0.522377	-0.596706	-0.206638	-0.534199
7331708	CCNA_01649	CCNA_01649	transporter, drug/metabolite exporter family	-0.0440008	-0.189068	-0.225208	-0.284144	-0.232455	-0.120529
7331709	CCNA_01650	CCNA_01650	copper/zinc superoxide dismutase	0.574591	0.396329	0.581543	0.312447	-0.339483	0.514002
7331710	CCNA_01651	gyrA	DNA gyrase subunit A	-1.57797	-1.23814	-0.974275	-0.878898	-0.425228	-0.893976
7331711	CCNA_01652	coaD	phosphopantetheine adenylyltransferase	-1.43706	-1.11103	-1.10796	-0.876338	-0.225994	-0.952713
7331712	CCNA_01653	CCNA_01653	cyclophilin-type peptidylprolyl cis-trans isomerase	-0.835919	-0.785764	-0.413894	-0.480433	0.483915	-0.356164
7331713	CCNA_01654	CCNA_01654	cyclophilin-type peptidylprolyl cis-trans isomerase	-0.135743	-0.294214	-0.1261	-0.153584	0.340561	-0.0654539
7331714	CCNA_01655	CCNA_01655	cyclophilin-type peptidylprolyl cis-trans isomerase	-1.08355	-0.749723	-0.617354	-0.428705	-0.491956	-0.199534
7331715	CCNA_01656	CCNA_01656	endonuclease/exonuclease/phosphatase family protein	-0.780008	-0.362138	-0.487282	-0.256803	-0.000955647	-0.532672
7331716	CCNA_01657	CCNA_01657	hypothetical protein	-0.294112	-0.430416	-0.274335	-0.183075	-0.165557	-0.140684
7331717	CCNA_01658	queA	S-adenosylmethionine:tRNA ribosyltransferase-isomerase	-0.728315	-0.272516	-0.486087	-0.204141	-0.244971	-0.125009
7331718	CCNA_01659	tgt	queuine tRNA-ribosyltransferase	-0.526251	-0.149332	-0.35074	-0.129269	-0.0419688	-0.0833814
7331719	CCNA_01660	CCNA_01660	hypothetical protein	0.733066	0.25532	0.581974	0.489437	1.21279	0.135724
7331721	CCNA_01661	CCNA_01661	hypothetical protein	#VALUE!	#VALUE!	#VALUE!	#VALUE!	#VALUE!	#VALUE!
7331722	CCNA_01662	CCNA_01662	hypothetical protein	#VALUE!	#VALUE!	#VALUE!	#VALUE!	#VALUE!	#VALUE!
7331723	CCNA_01663	kdpA	potassium-transporting ATPase A chain	0.482892	0.111165	0.142313	0.179295	0.165783	0.505793
7331724	CCNA_01664	kdpB	potassium-transporting ATPase B chain	0.310019	0.0446217	0.370654	0.261182	0.265112	0.341907
7331725	CCNA_01665	kdpC	potassium-transporting ATPase C chain	0.185809	0.105558	-0.158343	-0.0783586	-0.148617	0.033938
7331726	CCNA_01666	kdpD	osmosensitive K+ channel histidine kinase kdpD	0.099099	-0.288181	-0.135893	-0.240475	-0.128418	-0.153012
7331727	CCNA_01667	kdpE	two-component response regulator kdpE	0.222753	0.0833012	0.0729212	-0.21189	-0.452904	-0.0400784
7331728	CCNA_01668	CCNA_01668	sulfate transport system permease protein cysT	1.1972	0.919894	0.328218	0.827454	-0.455857	0.407196
7331729	CCNA_01669	CCNA_01669	sulfate transport system permease protein cysW	1.44773	1.08245	0.503158	0.924411	-0.458468	0.847599
7331730	CCNA_01670	cysA	sulfate transport ATP-binding protein cysA	1.08632	0.798857	0.383747	0.607703	-0.605455	0.485017
7331731	CCNA_01671	dgrA	diguanylate receptor protein dgrA	-1.15732	-0.786406	-0.971527	-0.783371	-0.399145	-0.839485
7331732	CCNA_01672	CCNA_01672	transglutaminase-like enzyme	-0.489999	-0.641899	-0.435915	-0.613975	-0.357009	-0.715375
7331733	CCNA_01673	CCNA_01673	alphaE superfamily protein	-0.361207	-0.553075	-0.511334	-0.615475	-0.531387	-0.721553
7331734	CCNA_01674	CCNA_01674	circularly permuted ATP-grasp type 2 protein	-0.475053	-0.491889	-0.50752	-0.568782	-0.638249	-0.787952
7331735	CCNA_01675	CCNA_01675	outer membrane protein	-1.24726	-1.15641	-1.24055	-1.01627	-0.194113	-1.15705
7331736	CCNA_01676	CCNA_01676	hypothetical protein	-1.52192	-1.58796	-1.3282	-1.31653	-0.613423	-1.50296
7331737	CCNA_01677	CCNA_01677	carboxypeptidase G2 precursor	-1.79143	-1.49282	-1.37725	-1.08567	0.0524368	-0.927815
7331738	CCNA_01678	CCNA_01678	arginine N-succinyltransferase, beta chain	-1.71641	-1.64629	-1.30386	-1.28519	-0.190381	-0.823412
7331739	CCNA_01679	astD	succinylglutamic semialdehyde dehydrogenase	-1.78894	-1.65762	-1.28753	-1.28722	-0.321932	-0.81548
7331740	CCNA_01680	astB	succinylarginine dihydrolase	-1.60284	-1.43179	-1.20043	-1.09826	-0.376226	-0.928882
7331741	CCNA_01681	CCNA_01681	RimI-like acetyltransferase	-1.52185	-1.23454	-1.11191	-0.982818	-0.372069	-0.902436
7331742	CCNA_01682	CCNA_01682	LytT-family transcriptional regulator	-0.555329	-0.541028	-0.504238	-0.076765	0.293695	-0.548339
7331743	CCNA_01683	CCNA_01683	acetyltransferase family protein	-0.226701	-0.200666	-0.139942	0.0325312	0.709294	-0.42898
7331744	CCNA_01684	CCNA_01684	phenylalanine-4-hydroxylase	-0.778578	-0.763708	-0.539827	-0.374418	0.614298	-0.636278
7331745	CCNA_01685	CCNA_01685	hemimethylated DNA-binding protein yccV	0.962494	0.330844	0.804067	0.779032	2.09052	-0.0397831
7331746	CCNA_01686	CCNA_01686	exopolyphosphatase GppA	-0.992784	-1.04704	-0.695206	-0.761273	0.16555	-0.854475
7331747	CCNA_01687	rlmE	FtsJ-family 23S rRNA methylase	-0.722691	-0.68671	-0.415465	-0.713086	-0.291044	-0.645522
7331748	CCNA_01688	CCNA_01688	potassium channel protein	-0.111407	-0.268451	-0.24453	-0.339814	-0.272018	-0.370362
7331749	CCNA_01689	guaB	inosine-5'-monophosphate dehydrogenase	-1.58826	-1.06896	-1.04414	-0.725597	-0.144729	-0.765798
7331750	CCNA_01690	CCNA_01690	MAPEG family membrane protein	-1.33491	-0.863646	-1.02509	-0.783013	-0.110575	-0.784109
7331751	CCNA_01691	CCNA_01691	tRNA/rRNA methyltransferase	-1.06617	-0.729054	-0.918311	-0.633065	-0.139433	-0.748872
7331752	CCNA_01692	guaA	GMP synthase GuaA	-1.00091	-0.805898	-0.777131	-0.687742	-0.681998	-0.587739
7331753	CCNA_01693	CCNA_01693	LysR-family transcriptional regulator	-0.0110547	0.0260138	-0.171668	-0.0723585	-0.125764	-0.159065
7331754	CCNA_01694	CCNA_01694	CocE/NonD family hydrolase	-0.436057	-0.405971	-0.292697	-0.160398	-0.103843	-0.394728
7331755	CCNA_01695	CCNA_01695	TonB-dependent outer membrane receptor	-0.333708	-0.418593	-0.283164	-0.194327	-0.0447788	-0.261855
7331756	CCNA_01696	CCNA_01696	aminobenzoyl-glutamate transport protein	1.20362	0.87517	0.392333	0.316529	-0.441572	0.56839
7331757	CCNA_01697	CCNA_01697	putative poly-gamma-glutamate capsule biosynthesis protein	-0.446062	-0.523681	-0.191774	-0.491019	-0.117959	-0.589551
7331758	CCNA_01698	CCNA_01698	endo-1,3-1,4-beta glucanase-related protein	-1.09509	-1.11579	-1.03981	-0.920138	-0.265367	-0.70181
7331759	CCNA_01699	CCNA_01699	LacI-family transcriptional regulator	-0.470756	-0.280189	-0.26491	-0.293928	0.114767	-0.288681
7331760	CCNA_01700	CCNA_01700	nucleoside permease	-0.643916	-0.576107	-0.334085	-0.429931	0.485486	-0.744893
7331761	CCNA_01701	CCNA_01701	xylose isomerase family protein	-0.551728	-0.591395	-0.210313	-0.419123	0.0359824	-0.386561
7331762	CCNA_01702	CCNA_01702	NAD-dependent oxidoreductase	-0.0320724	0.0282182	0.0161692	-0.229454	0.15108	0.0446576
7331763	CCNA_01703	CCNA_01703	IolE-related protein	0.716756	0.493098	0.104082	0.11937	0.0539922	0.462239
7331764	CCNA_01704	CCNA_01704	cytochrome c	-0.628029	-0.469329	-0.288305	-0.447304	-0.29465	-0.230252
7331765	CCNA_01705	CCNA_01705	hypothetical protein	-0.769118	-0.777666	-0.748907	-0.695856	0.109171	-0.74616
7331766	CCNA_01706	CCNA_01706	BetA-family choline dehydrogenase	-0.180474	-0.291794	-0.31401	-0.248065	0.0802744	-0.148274
7331767	CCNA_01707	CCNA_01707	gluconate 2-dehydrogenase subunit 3-family protein	0.00967762	-0.0306638	0.008066	-0.0683674	-0.0401004	0.0409969
7331768	CCNA_01708	CCNA_01708	hypothetical protein	0.585481	0.0572118	0.482719	0.19821	0.496434	0.169485
7331769	CCNA_01709	CCNA_01709	hypothetical protein	1.5018	0.684995	0.906146	0.476702	0.530257	0.672238
7331770	CCNA_01710	CCNA_01710	BetA-family choline dehydrogenase	1.9266	0.915764	1.38404	0.652954	0.324503	0.98513
7331771	CCNA_01711	CCNA_01711	MecR antirepressor / ankyrin repeat family protein	1.13675	0.455517	0.831184	0.443679	0.570511	0.438485
7331772	CCNA_01712	CCNA_01712	CopY/TcrY family transcriptional repressor	0.863035	0.355215	0.611335	0.433295	0.999076	0.175562
7331773	CCNA_01713	CCNA_01713	2'-5' RNA ligase family protein	-1.02335	-0.814293	-0.690596	-0.809941	-0.367818	-0.744324
7331774	CCNA_01714	CCNA_01714	Spx/MgsR-related protein	-1.61731	-1.25123	-1.07057	-0.815228	-0.524105	-0.800353
7331775	CCNA_01715	CCNA_01715	GPH-family phosphatase	-1.00186	-0.814378	-0.945767	-0.659156	-0.182254	-0.800103
7331776	CCNA_01716	CCNA_01716	hypothetical protein	-0.0106735	-0.316003	-0.102427	-0.292812	-0.00374007	0.21197
7331777	CCNA_01717	CCNA_01717	hypothetical protein	0.159028	-0.156181	-0.0108676	-0.275027	-0.0495152	0.435755
7331778	CCNA_01718	CCNA_01718	RNA polymerase ECF sigma factor	0.264051	-0.100703	-0.0527287	-0.348961	-0.0259877	0.389144
7331779	CCNA_01719	CCNA_01719	hypothetical protein	0.220521	0.081024	0.131204	0.0449698	0.157037	0.28268
7331780	CCNA_01720	CCNA_01720	hypothetical protein	#VALUE!	#VALUE!	#VALUE!	#VALUE!	#VALUE!	#VALUE!
7331781	CCNA_01721	CCNA_01721	RNA polymerase ECF sigma factor	1.82517	0.74266	1.25245	0.498539	0.615799	0.963046
7331782	CCNA_01722	CCNA_01722	hypothetical protein	1.53374	0.585828	1.01448	0.482613	0.437495	0.801654
7331860	CCNA_01723	panB	3-methyl-2-oxobutanoate hydroxymethyltransferase	0.740445	0.536182	0.955954	0.616157	0.369307	0.835202
7331189	CCNA_01724	CCNA_01724	hypothetical protein	-0.813144	-0.70404	-0.411834	-0.459408	0.285569	-0.372507
7331190	CCNA_01725	bamB	beta-barrel assembly machine (BAM) protein BamB	-0.548206	-0.598184	-0.241877	-0.309175	0.379832	-0.31629
7331191	CCNA_01726	der	EngA-subfamily GTPase protein	-0.768975	-0.25769	-0.513469	-0.192761	0.0265758	-0.349854
7331192	CCNA_01727	CCNA_01727	methyl-accepting chemotaxis protein	-0.189113	-0.0176261	0.109074	-0.0642059	0.19407	0.132018
7331193	CCNA_01728	CCNA_01728	short chain dehydrogenase	-0.930349	-0.710743	-0.788112	-0.592631	-0.243532	-0.648562
7331194	CCNA_01729	CCNA_01729	transporter, sodium/bile acid symporter family	0.482024	0.44511	0.328261	0.182409	-0.217673	0.242197
7331195	CCNA_01730	purF	amidophosphoribosyltransferase	0.814777	0.680695	0.526048	0.399097	-0.374265	0.356177
7331196	CCNA_01731	CCNA_01731	colicin V production protein CvpA	1.14278	1.00008	0.726308	0.619588	0.0312177	0.535634
7331197	CCNA_01732	radA	DNA repair protein RadA	0.228731	0.279367	0.102658	0.229851	0.280045	0.00614545
7331198	CCNA_01733	CCNA_01733	alanine racemase	-0.37862	-0.388379	-0.335196	-0.347413	-0.175741	-0.15507
7331199	CCNA_01734	CCNA_01734	MarC family integral membrane protein	-0.787187	-0.764644	-0.498853	-0.559251	-0.498009	-0.690163
7331200	CCNA_01735	CCNA_01735	PaaI thioesterase family protein	0.24177	0.23278	0.0329843	-0.161858	0.332236	0.0475958
7331201	CCNA_01736	CCNA_01736	TetR-family transcriptional regulator	0.139867	-0.330576	-0.185508	-0.323273	0.082069	-0.297548
7331202	CCNA_01737	CCNA_01737	replicative DNA helicase	-0.408501	-0.799409	-0.702248	-0.839082	-0.383992	-0.474198
7331203	CCNA_01738	CCNA_01738	TonB-dependent outer membrane receptor	4.15408	4.06219	3.07427	3.26598	-0.41672	3.44544
7331204	CCNA_01739	rplI	LSU ribosomal protein L9P	-0.44088	0.0137751	-0.0895521	0.0996425	-0.169415	0.00288938
7331205	CCNA_01740	rpsR	SSU ribosomal protein S18P	-0.316611	-0.00939219	0.0464567	0.059681	-0.0272716	0.217097
7331206	CCNA_01741	rpsF	SSU ribosomal protein S6P	-0.260942	-0.0179383	-0.0634338	0.0504536	-0.133963	0.265698
7331207	CCNA_01742	CCNA_01742	hypothetical protein	-1.31955	-1.04819	-1.17723	-0.836127	0.246868	-0.672296
7331208	CCNA_01743	CCNA_01743	sterol desaturase family protein	-0.313299	-0.372051	-0.340337	-0.22694	0.887865	0
7331209	CCNA_01744	CCNA_01744	AraC-family transcriptional regulator	-0.352778	-0.434172	-0.193784	-0.353888	0.0552995	-0.472261
7331210	CCNA_01745	CCNA_01745	thioredoxin peroxidase	-0.981497	-1.01277	-0.592293	-0.815227	-0.405828	-0.756769
7331211	CCNA_01746	CCNA_01746	malonyl-CoA-(acyl-carrier-protein) transacylase FabD	-1.06343	-0.942053	-0.350305	-0.570745	-0.247136	-0.299353
7331212	CCNA_01747	CCNA_01747	3-oxoacyl-(acyl-carrier protein) reductase	-1.1766	-0.960593	-0.380406	-0.585191	-0.256807	-0.312603
7331213	CCNA_01748	CCNA_01748	methyltransferase	-0.941358	-0.757472	-0.506349	-0.543303	-0.174974	-0.428487
7331214	CCNA_01749	acpP	acyl carrier protein	-0.679503	-0.341966	-0.321281	-0.177386	-0.532844	0.237929
7331215	CCNA_01750	CCNA_01750	3-oxoacyl-(acyl-carrier-protein) synthase II	-0.837532	-0.691548	-0.378406	-0.467154	-0.293484	-0.25877
7331216	CCNA_01751	CCNA_01751	aminodeoxychorismate lyase	-0.778318	-0.588709	-0.549149	-0.410219	-0.291316	-0.355273
7331217	CCNA_01752	CCNA_01752	YicC-family protein	-0.701337	-0.517724	-0.573803	-0.429583	-0.270638	-0.3703
7331218	CCNA_01753	gmk	guanylate kinase	-0.399028	-0.347519	-0.364843	-0.147762	-0.136114	-0.0392345
7331219	CCNA_01754	CCNA_01754	transglycosylase associated protein	-0.0800516	-0.0400447	0.0209371	0.199795	0.403789	-0.0527418
7331220	CCNA_01755	CCNA_01755	two component sensor histidine kinase	0.254194	0.0508648	0.261912	0.483768	1.48032	0.125971
7331221	CCNA_01756	CCNA_01756	hypothetical protein	0.950722	0.369407	0.681635	0.853125	2.16999	0.652576
7331222	CCNA_01757	rsmA	dimethyladenosine transferase	-0.0389269	-0.185866	-0.133934	-0.136555	0.00337247	-0.20647
7331223	CCNA_01758	pdxA	4-hydroxythreonine-4-phosphate dehydrogenase	-0.35177	-0.423166	-0.39131	-0.337273	0.167756	-0.360517
7331224	CCNA_01759	CCNA_01759	peptidyl-prolyl cis-trans isomerase	-0.716841	-0.654273	-0.426913	-0.441032	0.178106	-0.367568
7331225	CCNA_01760	lptD	OstA-like organic solvent tolerance protein	-0.852618	-0.670948	-0.65781	-0.582531	-0.537004	-0.519386
7331226	CCNA_01761	CCNA_01761	YjgP/YjgQ family membrane permease	-0.68396	-0.467067	-0.551214	-0.337405	-0.24907	-0.409533
7331227	CCNA_01762	CCNA_01762	YjgP/YjgQ family membrane permease	-0.740283	-0.563783	-0.555535	-0.431871	-0.0158281	-0.493301
7331228	CCNA_01763	pepA	multifunctional aminopeptidase	-1.07635	-0.93478	-0.503467	-0.680501	-0.467805	-0.46803
7331229	CCNA_01764	CCNA_01764	DNA polymerase III, chi subunit	-0.239221	-0.364754	0.0779987	-0.255527	0.00982129	-0.235257
7331230	CCNA_01765	CCNA_01765	peptidase inhibitor, I78 family	0.157014	0.14918	0.484505	0.307754	0.457272	-0.0019321
7331231	CCNA_01766	CCNA_01766	CsgG-related curli protein	0.299363	1.06372	0.302148	1.00101	0.418307	-0.0622929
7331232	CCNA_01767	CCNA_01767	cytochrome C family protein	-0.923881	-0.724473	-1.28461	-0.594898	-0.822372	-0.522689
7331233	CCNA_01768	CCNA_01768	hypothetical protein	-1.52868	-1.00309	-1.25141	-1.03439	-0.832444	-1.13384
7331234	CCNA_01769	CCNA_01769	ABC transporter ATP-binding protein	0.163177	0.214605	0.0529024	0.105839	-0.207179	0.224082
7331235	CCNA_01770	ndk	nucleoside diphosphate kinase	-1.06418	-0.473816	-0.380085	-0.0655022	-0.517412	0.126027
7331236	CCNA_01771	CCNA_01771	hypothetical protein	-0.453533	-0.320145	-0.452654	-0.176365	0.287898	-0.148835
7331237	CCNA_01772	CCNA_01772	hypothetical protein	0.0833845	-0.164212	-0.0278392	-0.175537	0.614984	-0.443135
7331238	CCNA_01773	CCNA_01773	SNARE-associated family membrane protein	-0.290501	-0.612478	-0.093404	-0.209985	0.522971	-0.85865
7331239	CCNA_01774	purN	phosphoribosylglycinamide formyltransferase	-2.39542	-0.974549	-1.26705	-0.715774	0.0408384	-1.10681
7331240	CCNA_01775	purM	phosphoribosylformylglycinamidine cyclo-ligase	-2.63461	-1.40664	-1.50664	-1.02043	-0.213862	-1.28081
7331241	CCNA_01776	rnd	ribonuclease D	-2.92485	-1.5504	-1.63574	-1.02034	0.0339658	-1.25672
7331242	CCNA_01777	CCNA_01777	hybrid sensor histidine kinase/receiver domain protein	-1.088	-0.632037	-0.73996	-0.390539	0.0280354	-0.580191
7331243	CCNA_01778	CCNA_01778	penicillin-binding protein	-1.5483	-1.1148	-1.0914	-0.824214	-0.314969	-1.04216
7331244	CCNA_01779	CCNA_01779	hypothetical protein	-2.07145	-1.39952	-1.59501	-1.1378	-0.716979	-1.18966
7331245	CCNA_01780	ppx1	exopolyphosphatase	-1.69016	-1.5649	-1.47054	-1.3397	-0.621408	-1.48195
7331246	CCNA_01781	CCNA_01781	hypothetical protein	1.65882	1.3857	1.04629	1.05192	-0.162617	0.714944
7331247	CCNA_01782	ppk1	polyphosphate kinase 1	1.68239	1.35495	1.1594	0.986182	0.0336638	0.839957
7331248	CCNA_01783	hdaA	chromosome replication regulator protein HdaA	-0.409059	-0.67622	-0.831569	-0.819274	-0.960891	-0.62472
7331249	CCNA_01784	CCNA_01784	hypothetical protein	0.49079	0.266878	0.0944487	0.199389	-0.45867	0.506527
7331250	CCNA_01785	CCNA_01785	hypothetical protein	0.363237	0.297461	-0.0277543	0.0846637	-0.282479	0.290355
7331251	CCNA_01786	CCNA_01786	EcsC family protein	3.56309	3.07354	2.41995	2.25186	-0.169021	2.55523
7331252	CCNA_01787	CCNA_01787	transposase	0.958919	0.629643	0.310708	0.281763	0.0579479	0.346499
7331254	CCNA_01788	CCNA_01788	hypothetical protein	-0.0691345	0.172576	0.0670144	-0.0145183	0.220554	-0.310823
7331255	CCNA_01789	CCNA_01789	acetyltransferase, GNAT family	-1.19666	-0.893353	-0.515657	-0.712235	-0.0807091	-0.798151
7331256	CCNA_01790	CCNA_01790	protein translocase subunit secG	0.880747	0.881907	0.705648	0.727218	-0.289322	0.673743
7331257	CCNA_01791	pyrG	CTP synthase	-1.42416	-0.815767	-1.10364	-0.624425	-0.178037	-0.903901
7331258	CCNA_01792	rpmF	LSU ribosomal protein L32P	-0.969372	-0.357131	-0.36428	-0.260717	-0.291307	-0.396637
7331259	CCNA_01793	CCNA_01793	aspartate protease	-0.430173	-0.0616459	-0.216834	0.101757	0.926046	-0.354992
7331260	CCNA_01794	CCNA_01794	enoyl-CoA hydratase/isomerase family	-0.383311	-0.461778	-0.285136	0.0317878	0.560316	-0.106539
7331261	CCNA_01795	eno	phosphopyruvate hydratase	-1.63439	-1.25992	-1.04366	-0.931492	-0.552169	-0.709473
7331262	CCNA_01796	CCNA_01796	hypothetical protein	#VALUE!	#VALUE!	#VALUE!	#VALUE!	#VALUE!	#VALUE!
7331263	CCNA_01797	ftsB	FtsB-related septum formation initiator	-1.68156	-1.06555	-1.18098	-0.824803	-0.235486	-0.805749
7331264	CCNA_01798	CCNA_01798	hypothetical protein	#VALUE!	#VALUE!	#VALUE!	#VALUE!	#VALUE!	#VALUE!
7331265	CCNA_01799	pdhA	pyruvate dehydrogenase E1 component alpha subunit	-0.254623	-0.122141	-0.246449	-0.0992144	-0.350815	-0.484464
7331266	CCNA_01800	CCNA_01800	pyruvate dehydrogenase E1 component beta subunit	-0.0719338	-0.0461847	-0.140395	-0.0424391	-0.316041	-0.475038
7331267	CCNA_01801	CCNA_01801	hypothetical protein	-0.206634	-0.0761292	-0.231331	-0.0151686	-0.249374	-0.484067
7331268	CCNA_01802	CCNA_01802	hypothetical protein	-0.434593	-0.263447	-0.32237	-0.241883	-0.31291	-0.462233
7331269	CCNA_01803	CCNA_01803	pyruvate dehydrogenase complex, dihydrolipoamide acetyltransferase component	-0.390769	-0.278048	-0.273549	-0.190227	-0.300464	-0.53151
7331271	CCNA_01804	CCNA_01804	glutathione peroxidase	-0.197218	-0.233482	-0.338771	-0.150578	-0.385775	-0.533169
7331272	CCNA_01805	CCNA_01805	dihydrolipoamide dehydrogenase	-0.143465	-0.155305	-0.0454479	-0.0425017	-0.329569	-0.446568
7331273	CCNA_01806	CCNA_01806	ferritin-like domain protein	0.448425	0.356266	0.169134	0.158358	-0.0678771	-0.184169
7331274	CCNA_01807	CCNA_01807	acyl-acyl carrier protein synthetase	-0.619896	-0.85815	-0.668202	-0.77857	-0.0625337	-0.658247
7331275	CCNA_01808	CCNA_01808	lysophospholipase L2	0.0264371	-0.213376	-0.221465	-0.196903	-0.0856834	-0.00975722
7331276	CCNA_01809	lipA	lipoic acid synthetase	1.22775	1.03598	0.848348	0.713018	-0.309636	0.870382
7331277	CCNA_01810	CCNA_01810	coenzyme Q-binding protein	1.54523	1.29547	0.829434	0.742409	-0.178441	0.943345
7331278	CCNA_01811	CCNA_01811	competence/damage-inducible protein CinA	0.0104588	-0.161946	-0.156348	-0.249286	-0.270341	-0.159542
7331279	CCNA_01812	ispDF	2-C-methyl-D-erythritol 4-phosphate cytidylyltransferase/2-C-methyl-D-erythritol 2,4-cyclodiphosphate synthase	-0.844226	-0.737097	-0.597893	-0.577231	-0.239669	-0.507558
7331280	CCNA_01813	CCNA_01813	tRNA-dihydrouridine synthase	-0.914534	-0.958094	-0.832506	-0.727283	0.404529	-0.608332
7331281	CCNA_01814	CCNA_01814	nitrogen regulation protein ntrB	-1.23669	-1.3061	-1.11274	-1.03472	-0.121958	-0.986066
7331282	CCNA_01815	ntrC	nitrogen assimilation regulatory protein NtrC	-1.18255	-1.40141	-1.21516	-1.27555	-0.471202	-1.05502
7331283	CCNA_01816	ntrY	nitrogen regulation protein ntrY	0.577652	0.510535	0.188408	0.331947	0.515404	0.5175
7331284	CCNA_01817	ntrX	nitrogen assimilation regulatory protein ntrX	0.485087	0.455129	0.378199	0.227337	0.0593554	0.336402
7331285	CCNA_01818	CCNA_01818	D-alanine aminotransferase	0.43115	0.435914	0.282108	0.173632	0.121377	0.215882
7331286	CCNA_01819	hfq	RNA-binding protein, Hfq family	0.416683	0.94647	0.59833	0.821278	0.299175	0.372346
7331287	CCNA_01820	hflX	GTP-binding protein hflX	0.768346	1.00226	0.653111	0.791065	0.232143	0.481429
7331288	CCNA_01821	CCNA_01821	MazG protein	0.654896	0.75869	0.492397	0.483054	0.27444	0.462561
7331289	CCNA_01822	CCNA_01822	melibiose carrier protein	1.12021	0.64247	1.05216	0.561252	0.45478	0.762038
7331290	CCNA_01823	CCNA_01823	hypothetical protein	-0.280116	-0.370531	-0.503236	-0.336191	-0.117921	-0.367726
7331291	CCNA_01824	CCNA_01824	hypothetical protein	0.26244	0.300225	0.19686	0.0636156	-0.0925127	0.0736285
7331292	CCNA_01825	CCNA_01825	hypothetical protein	#VALUE!	#VALUE!	#VALUE!	#VALUE!	#VALUE!	#VALUE!
7331293	CCNA_01826	CCNA_01826	vitamin B12 receptor	-1.62491	-0.880317	-0.536516	-0.645818	-0.272759	-0.865752
7331294	CCNA_01827	cobQ	cobyric acid synthase CobQ	-1.84273	-1.20206	-0.967129	-0.830497	-0.29317	-1.06684
7331376	CCNA_01828	CCNA_01828	hypothetical protein	-0.9839	-0.562492	-0.737231	-0.457933	-0.0646986	-0.730317
7331377	CCNA_01829	CCNA_01829	SalR-family ligand-binding transcriptional regulator	-0.628353	-0.351905	-0.684208	-0.354113	-0.113358	-0.590952
7331378	CCNA_01830	CCNA_01830	TonB-dependent receptor	-0.659534	-0.489574	-0.586949	-0.367282	1.06287	-0.256287
7331379	CCNA_01831	CCNA_01831	tryptophan halogenase superfamily protein	-0.77879	-0.694667	-0.463884	-0.497434	0.233476	-0.580561
7331380	CCNA_01832	CCNA_01832	beta-glucosidase	-0.117679	-0.282528	-0.165152	-0.266167	0.345592	-0.0223479
7331381	CCNA_01833	CCNA_01833	glucosylceramidase	1.50351	1.40121	0.759324	0.86469	0.233101	0.616509
7331382	CCNA_01834	CCNA_01834	oxidoreductase	3.97549	3.72104	3.32161	3.2649	-0.31437	2.89193
7331383	CCNA_01835	CCNA_01835	ABC transporter ATP-binding protein	3.99187	3.72467	3.35398	3.2129	-0.294094	3.01931
7331384	CCNA_01836	CCNA_01836	acyl-CoA thioesterase I/lysophospholipase	4.5992	4.18067	3.69036	3.48455	-0.020151	4.18088
7331385	CCNA_01837	CCNA_01837	transposase, IS30 family	3.41697	3.1077	2.27459	2.13278	0.382384	2.73276
7331386	CCNA_01838	CCNA_01838	hypothetical protein	#VALUE!	#VALUE!	#VALUE!	#VALUE!	#VALUE!	#VALUE!
7331387	CCNA_01839	CCNA_01839	hypothetical protein	#VALUE!	#VALUE!	#VALUE!	#VALUE!	#VALUE!	#VALUE!
7331388	CCNA_01840	CCNA_01840	MerR-family transcriptional regulator	-0.235426	-0.103358	-0.119232	0.248838	1.05353	-0.0287938
7331389	CCNA_01841	CCNA_01841	isocitrate lyase	0.529392	0.20845	0.0764091	0.338248	0.45705	0.0845426
7331390	CCNA_01842	CCNA_01842	hypothetical protein	0.165331	-0.467228	0.144295	0.12674	0.0947718	0
7331391	CCNA_01843	CCNA_01843	malate synthase	0.496796	0.112194	0.406427	0.0780433	-0.0750352	0.0849774
7331392	CCNA_01844	CCNA_01844	DNA integration/recombination/inversion protein	1.02643	0.555861	0.219049	0.33494	0.0819241	0.181686
7331393	CCNA_01845	CCNA_01845	two-component response regulator protein	1.57972	1.14667	0.684868	0.535785	-0.852904	0.653569
7331394	CCNA_01846	CCNA_01846	two-component sensor histidine kinase	1.36114	1.02336	0.597796	0.495714	-0.884456	0.452489
7331395	CCNA_01847	CCNA_01847	cytochrome c oxidase assembly protein Surf1	0.55682	0.0661066	-0.0787885	-0.221855	-1.08265	-0.32367
7331396	CCNA_01848	qoxD	quinol cytochrome oxidase polypeptide IV	0.203133	-0.343944	-0.249338	-0.454273	-1.06878	-0.725222
7331397	CCNA_01849	qoxC	quinol cytochrome oxidase polypeptide III	-0.167168	-0.51286	-0.457487	-0.596855	-1.15595	-1.0091
7331398	CCNA_01850	qoxB	quinol cytochrome oxidase polypeptide I	-0.487831	-0.847821	-0.68416	-0.850462	-1.2946	-1.20931
7331399	CCNA_01851	qoxA	quinol cytochrome oxidase polypeptide II	-0.457964	-0.793729	-0.729283	-0.936177	-1.13729	-0.946907
7331400	CCNA_01852	CCNA_01852	major facilitator superfamily transporter	-0.486368	-0.552026	-0.531752	-0.601309	0.182083	-0.509065
7331401	CCNA_01853	CCNA_01853	hypothetical protein	-2.67514	-2.32835	-2.48927	-2.07646	-1.23485	-1.86869
7331402	CCNA_01854	CCNA_01854	GntR-family transcriptional regulator	-3.32846	-3.43358	-3.09278	-3.06235	-1.58728	-2.34038
7331403	CCNA_01855	CCNA_01855	iron/manganese superoxide dismutase	-3.26358	-3.03702	-2.61357	-2.93745	-1.78527	-1.44826
7331404	CCNA_01856	CCNA_01856	ferrichrome-iron receptor	-2.33508	-2.22852	-2.44072	-2.36954	-1.59668	-1.89928
7331405	CCNA_01857	CCNA_01857	AraC-family transcriptional regulator	-1.65717	-2.1111	-2.5063	-2.55967	-1.91354	-1.87879
7331406	CCNA_01858	CCNA_01858	AraC-family transcriptional regulator	-2.96188	-2.90244	-2.60442	-2.65577	-1.88085	-2.02888
7331407	CCNA_01859	CCNA_01859	TonB-dependent receptor	-2.99803	-2.94027	-2.87797	-2.8443	-1.87826	-2.20878
7331408	CCNA_01860	CCNA_01860	iron-regulated membrane protein	-1.94329	-2.017	-2.11641	-2.07928	-1.37861	-1.97272
7331409	CCNA_01861	CCNA_01861	hypothetical protein	0.00834718	-0.161953	-0.352421	-0.364731	-0.633521	-0.292674
7331410	CCNA_01862	CCNA_01862	hypothetical protein	1.30586	0.894621	0.82133	0.491305	0.310825	0.767419
7331411	CCNA_01863	CCNA_01863	outer membrane efflux protein	1.23071	0.897516	0.815828	0.515253	0.617196	0.964059
7331412	CCNA_01864	CCNA_01864	TetR-family transcriptional regulator	0.44145	0.218151	0.294514	0.275193	0.702353	0.244879
7331413	CCNA_01865	CCNA_01865	periplasmic multidrug efflux lipoprotein precursor	0.524747	0.217499	0.442002	0.320064	0.954127	0.256011
7331414	CCNA_01866	acrB4	cation/multidrug efflux pump acrB4	0.608153	0.337456	0.35926	0.24706	0.293647	0.245406
7331415	CCNA_01867	CCNA_01867	hypothetical protein	#VALUE!	#VALUE!	#VALUE!	#VALUE!	#VALUE!	#VALUE!
7331416	CCNA_01868	CCNA_01868	2H phosphodiesterase family protein	0.597381	0.414427	0.134536	0.109424	-0.0858172	0.140133
7331417	CCNA_01869	CCNA_01869	TonB-dependent receptor	0.360667	0.285132	-0.195379	0.180627	0.0202084	0.120892
7331418	CCNA_01870	CCNA_01870	NagC-family transcriptional regulator	-0.458055	-0.38691	-0.289267	-0.272411	-0.416014	-0.366685
7331419	CCNA_01871	CCNA_01871	hypothetical protein	#VALUE!	#VALUE!	#VALUE!	#VALUE!	#VALUE!	#VALUE!
7331420	CCNA_01872	CCNA_01872	hypothetical protein	#VALUE!	#VALUE!	#VALUE!	#VALUE!	#VALUE!	#VALUE!
7331421	CCNA_01873	CCNA_01873	magnesium and cobalt transport protein corA	0.00588178	-0.00857266	0.00363892	0.155701	-0.0829042	-0.0903671
7331422	CCNA_01874	CCNA_01874	transposase	0.80687	0.500856	0.461842	0.355228	0.325664	0.465367
7331423	CCNA_01875	CCNA_01875	acyl-CoA dehydrogenase, short-chain specific	0.44845	0.336166	0.163158	0.324278	0.14644	0.224015
7331424	CCNA_01876	CCNA_01876	oxidoreductase	-0.164109	-0.156603	0.148931	-0.00530652	0.294699	-0.18853
7331425	CCNA_01877	CCNA_01877	acyl-CoA thioesterase II	-1.42031	-1.00639	-0.733796	-0.712604	-0.405747	-0.72093
7331426	CCNA_01878	CCNA_01878	long-chain-fatty-acid--CoA ligase	-0.292943	-0.275294	-0.224144	-0.289948	0.133893	-0.33097
7331427	CCNA_01879	CCNA_01879	NADH:flavin oxidoreductases, old yellow enzyme family	-0.0578453	-0.349019	0.289364	-0.0493888	0.198503	-0.165284
7331428	CCNA_01880	CCNA_01880	3-ketoacyl-(acyl-carrier-protein) reductase FabG	0.520434	0.314978	0.85923	0.112029	0	0.156751
7331429	CCNA_01881	CCNA_01881	NAD-binding Rossmann superfamily protein	0.451786	0.483525	1.43015	0.91138	0.795331	0
7331430	CCNA_01882	CCNA_01882	SMP-30/gluconolaconase/LRE-like protein	-0.149776	0.0726512	-0.134135	-0.0547693	-0.303689	-0.602498
7331431	CCNA_01883	CCNA_01883	acyl-CoA dehydrogenase	0.606106	0.54227	0.381243	0.237523	0	0.315919
7331432	CCNA_01884	CCNA_01884	acyl-CoA dehydrogenase, short-chain specific	0.617903	0.491678	0.355387	0.151667	-0.146457	-0.14167
7331433	CCNA_01885	CCNA_01885	short chain dehydrogenase	0.0947468	-0.37948	-0.207198	-0.339957	-0.0524063	-0.475911
7331434	CCNA_01886	CCNA_01886	TonB-dependent receptor	-0.636651	-0.369036	-0.660201	-0.211153	0.0971776	-0.454578
7331435	CCNA_01887	CCNA_01887	hypothetical protein	#VALUE!	#VALUE!	#VALUE!	#VALUE!	#VALUE!	#VALUE!
7331436	CCNA_01888	CCNA_01888	IclR family HTH transcriptional regulator	0.937936	0.691504	0.206894	0.217597	-0.306385	0.674468
7331437	CCNA_01889	CCNA_01889	long-chain-fatty-acid--CoA ligase	0.332939	0.403697	0.0550407	0.164329	-0.0376195	-0.0356531
7331438	CCNA_01890	CCNA_01890	enoyl-CoA hydratase/isomerase family protein	-0.445133	-0.371384	0	-0.343187	0.159565	-0.449726
7331439	CCNA_01891	CCNA_01891	enoyl-CoA hydratase/carnithine racemase	0.961846	0.714517	0.575272	0.520174	-0.0753607	0.445668
7331440	CCNA_01892	CCNA_01892	short chain dehydrogenase	-0.0869274	-0.211671	-0.145482	-0.108625	0.160091	-0.199363
7331441	CCNA_01893	CCNA_01893	SnoaL-like domain protein	-0.0861318	-0.397122	0.0546946	0.125254	0.194218	0.0705161
7331442	CCNA_01894	CCNA_01894	FAD-NAD(P)-binding protein	0.486766	0.246209	0.0795576	0.252076	0.164634	-0.0437894
7331443	CCNA_01895	CCNA_01895	transporter, major facilitator superfamily	1.02276	0.785152	0.362634	0.424176	0.247918	0.125658
7331444	CCNA_01896	CCNA_01896	hypothetical protein	-0.151032	-0.159439	-0.333738	0.0522025	0.341412	-0.595296
7331445	CCNA_01897	CCNA_01897	metal-dependent hydrolase	0.660724	0.500323	0.116366	0.144707	-0.37499	0.282463
7331446	CCNA_01898	CCNA_01898	Mg-dependent Dnase TatD	0.548566	0.374072	0.175529	0.140929	0.0296106	0.240468
7331447	CCNA_01899	CCNA_01899	DNA polymerase III, delta' subunit	-0.525826	-0.42199	-0.459994	-0.302486	0.200256	-0.448205
7331448	CCNA_01900	tmk	thymidylate kinase	-0.69729	-0.443751	-0.434605	-0.290921	0.156756	-0.480695
7331449	CCNA_01901	CCNA_01901	lipoprotein	-0.956844	-0.55587	-0.946082	-0.58501	-0.522946	-0.400602
7331451	CCNA_01902	CCNA_01902	nickel-responsive regulator NikR	-0.678799	-0.802539	-0.654408	-0.479852	0.973148	-0.803506
7331452	CCNA_01903	CCNA_01903	urea carboxylase-associated protein 2	-0.366284	-0.52291	-0.299335	-0.341459	0.559914	-0.637351
7331453	CCNA_01904	CCNA_01904	urea carboxylase-associated protein 1	-0.545067	-0.800774	-0.487262	-0.311107	0.0620817	-0.690706
7331454	CCNA_01905	CCNA_01905	urea carboxylase	0.107733	0.0186567	-0.123886	-0.0254855	0.184712	-0.295168
7331455	CCNA_01906	CCNA_01906	allophanate hydrolase	-0.383987	-0.376166	-0.254272	-0.0156318	0.252159	-0.467944
7331456	CCNA_01907	CCNA_01907	ABC transporter ATP-binding protein	0.00275971	-0.131774	-0.0440405	0.208404	0.321068	-0.501218
7329888	CCNA_01908	CCNA_01908	ABC-type transporter, permease component	0.126383	-0.0479979	-0.12855	0.171294	0.0933682	-0.478791
7330048	CCNA_01909	CCNA_01909	ABC transporter substrate-binding protein	0.981376	0.690641	0.204669	0.338888	0.0917617	0.00354685
7330049	CCNA_01910	CCNA_01910	ABC transporter substrate-binding protein	3.6467	2.97384	2.26617	2.05308	0.288702	2.54705
7330050	CCNA_01911	CCNA_01911	glyoxalase family protein	4.12069	3.34653	2.7468	2.44815	0.113904	3.17792
7330051	CCNA_01912	CCNA_01912	protein ydhR precursor	2.60029	1.53998	1.7808	1.24808	0.238523	1.27645
7330052	CCNA_01913	CCNA_01913	MarR-family transcriptional regulator	0.305006	0.144011	0.268879	0.358372	0.714505	0.25955
7330053	CCNA_01914	CCNA_01914	16S rRNA m(2)G 1207 methyltransferase RsmC	-0.722599	-0.587195	-0.4582	-0.175113	0.334959	-0.543012
7330054	CCNA_01915	CCNA_01915	ribosomal small subunit pseudouridine synthase A	-0.682712	-0.476907	-0.366541	0.065003	0.626718	-0.473963
7330055	CCNA_01916	CCNA_01916	ribonuclease BN	-0.817515	-0.4866	-0.413296	0.165677	1.21513	-0.734968
7330057	CCNA_01917	CCNA_01917	alpha-methylacyl-CoA racemase	-0.522801	-0.691025	-0.783609	-0.821021	-0.426708	-0.535788
7330058	CCNA_01918	popA	cyclic di-GMP effector protein PopA	-1.75476	-1.42855	-1.34024	-1.18043	-0.605443	-1.27562
7330059	CCNA_01919	CCNA_01919	FrnE protein	1.04074	1.26823	0.509433	0.873943	-0.230924	0.599519
7330060	CCNA_01920	mfd	transcription-repair coupling factor Mfd	2.67229	2.49635	1.97256	1.90933	-0.352338	1.78081
7330061	CCNA_01921	CCNA_01921	Sdh5 family flavination protein	2.4997	2.38691	1.96688	1.74171	-0.358969	1.82395
7330062	CCNA_01922	CCNA_01922	SAM-dependent methyltransferase	-0.00103355	-0.360116	-0.363864	-0.412507	-0.580115	-0.255555
7330063	CCNA_01923	CCNA_01923	ATP-dependent RNA helicase	-0.0663944	0.276538	-0.179024	0.144646	-0.493613	-0.0328064
7330064	CCNA_01924	CCNA_01924	capsular polysaccharide biosynthesis protein	0.053517	0.116784	0.0529301	0.0498764	0.0187264	0.224253
7330065	CCNA_01925	CCNA_01925	coniferyl aldehyde dehydrogenase	1.44283	0.916504	1.34434	0.806377	0.717106	1.27524
7330066	CCNA_01926	dgcB	GGDEF diguanylate cyclase DgcB	-1.80008	-1.38461	-1.2887	-1.12255	-0.344614	-1.01609
7330067	CCNA_01927	CCNA_01927	enoyl-CoA hydratase	0.429488	0.357343	-0.0589573	-0.0137876	-0.204505	-0.00526414
7330068	CCNA_01928	CCNA_01928	conserved ACT domain protein	-0.49255	-0.465788	-0.492068	-0.515937	-0.179667	-0.523781
7330069	CCNA_01929	CCNA_01929	hypothetical protein	0.545005	0.452074	0.016632	0.0627922	-0.265315	0.449947
7330070	CCNA_01930	CCNA_01930	ADP-heptose LPS heptosyltransferase	0.767525	0.388873	0.485168	0.184391	-0.0713875	0.35001
7330071	CCNA_01931	CCNA_01931	TetR-family transcriptional regulator	0.500833	0.296498	0.461791	0.421746	1.54395	-0.0157761
7330072	CCNA_01932	CCNA_01932	1-acyl-sn-glycerol-3-phosphate acyltransferase	1.2333	0.932651	0.870591	0.57832	1.08138	0.332262
7330073	CCNA_01933	CCNA_01933	hypothetical protein	2.11306	1.87872	1.65142	1.41469	0.106835	1.49421
7330074	CCNA_01934	CCNA_01934	HesB protein family	1.91426	1.72741	1.51971	1.39267	-0.139989	1.40517
7330075	CCNA_01935	CCNA_01935	FeS assembly SUF system protein	2.07681	1.86094	1.51735	1.46849	-0.238741	1.56918
7330076	CCNA_01936	CCNA_01936	cysteine desulfurase/selenocysteine lyase	0.917381	1.04178	0.748637	0.80117	-0.27064	0.724708
7330077	CCNA_01937	sufD	FeS assembly protein SufD	0.983544	1.1423	0.851382	0.854764	-0.271263	0.768129
7330078	CCNA_01938	sufC	ATP-dependent transporter SufC	0.954712	1.14181	0.892548	0.88591	-0.267238	0.887077
7330079	CCNA_01939	CCNA_01939	ADP-ribosylglycohydrolase	1.36305	1.37633	1.0499	1.02811	-0.0721002	0.988128
7330080	CCNA_01940	sufB	ABC transporter-associated protein SufB	1.44325	1.4524	1.11985	1.14625	0.129992	1.10814
7330081	CCNA_01941	CCNA_01941	cysteine desulfhydrase/Selenocysteine lyase	1.36525	1.48889	1.17789	1.18822	0.243785	1.13888
7330082	CCNA_01942	CCNA_01942	Rrf2 family protein	1.41715	1.45901	1.18806	1.21195	-0.118169	1.34848
7330083	CCNA_01943	CCNA_01943	alpha/beta hydrolase family protein	-1.54551	-1.20586	-1.0569	-0.990502	-0.581034	-0.777593
7330084	CCNA_01944	CCNA_01944	McrA-family restriction endonuclease	-0.00256228	-0.0879378	-0.136321	-0.359035	-0.338976	0.217535
7330085	CCNA_01945	anmK	anhydro-N-acetylmuramic acid kinase	-0.383767	-0.209246	-0.250535	-0.258621	0.0460054	-0.187092
7330086	CCNA_01946	tyrS	tyrosyl-tRNA synthetase	-0.86569	-0.835138	-0.424933	-0.619854	0.491277	-0.151779
7330087	CCNA_01947	CCNA_01947	thioredoxin peroxidase	-0.421314	-0.309047	-0.113515	-0.178283	-0.0304981	0.119046
7330088	CCNA_01948	CCNA_01948	peptidoglycan-specific endopeptidase, M23 family	-0.59354	-0.243125	-0.513471	-0.32662	-0.190728	-0.348719
7330089	CCNA_01949	bacA	bactofilin A BacA	-0.615639	-0.305503	-0.555845	-0.373773	-0.324594	-0.378123
7330090	CCNA_01950	prfB	peptide chain Release factor 2 (RF-2)	-1.00387	-0.438597	-0.614494	-0.340958	0.0805471	-0.424536
7330091	CCNA_01951	pbpY	multimodular transpeptidase-transglycosylase PbpY	-0.647285	-0.532415	-0.483846	-0.500269	-0.272248	-0.490325
7330092	CCNA_01952	CCNA_01952	N-acetylmuramoyl-L-alanine amidase	-1.39236	-0.951077	-0.953594	-0.791085	-0.467643	-0.79596
7330093	CCNA_01953	CCNA_01953	hypothetical protein	#VALUE!	#VALUE!	#VALUE!	#VALUE!	#VALUE!	#VALUE!
7330094	CCNA_01954	rne	ribonuclease E	-0.532591	-0.270057	-0.467071	-0.324383	-0.429569	-0.281889
7330095	CCNA_01955	CCNA_01955	zinc metalloprotease	1.84464	1.10205	0.836275	0.650906	0.231926	0.85351
7330096	CCNA_01956	CCNA_01956	outer membrane protein	0.822062	0.338405	0.250084	0.00232499	-0.211727	0.163026
7330097	CCNA_01957	thiG	thiazole biosynthesis protein ThiG	-0.504235	-0.527645	-0.298351	-0.393621	0.0252997	-0.187425
7330098	CCNA_01958	thiS	ThiaminS ubiquitin-like sulfur carrier protein ThiS	-0.786252	-0.653017	-0.483428	-0.59169	-0.90311	-0.16262
7330099	CCNA_01959	aroQ	3-dehydroquinate dehydratase	-1.39568	-0.890806	-0.903647	-0.591124	-0.0356415	-0.726575
7330100	CCNA_01960	CCNA_01960	acetyl-CoA carboxylase biotin carboxyl carrier protein subunit	-1.64382	-1.15984	-0.871376	-0.827536	-0.504585	-0.841605
7330101	CCNA_01961	CCNA_01961	biotin carboxylase	-1.90073	-1.276	-1.02366	-0.789768	-0.518031	-0.874419
7330102	CCNA_01962	aat	leucyl/phenylalanyl-tRNA--protein transferase	-1.15743	-0.719982	-0.821854	-0.497537	-0.063572	-0.732125
7330103	CCNA_01963	CCNA_01963	hypothetical protein	-1.3109	-1.00217	-0.710937	-0.70465	0.151156	-0.993764
7330104	CCNA_01964	CCNA_01964	NADH dehydrogenase	-1.48314	-1.19105	-0.825277	-0.796293	0.134594	-0.893716
7330105	CCNA_01965	CCNA_01965	hypothetical protein	#VALUE!	#VALUE!	#VALUE!	#VALUE!	#VALUE!	#VALUE!
7330106	CCNA_01966	CCNA_01966	vitamin B12-dependent ribonucleotide reductase	-1.2475	-1.00304	-0.641383	-0.691084	-0.295914	-0.442603
7330107	CCNA_01967	CCNA_01967	hypothetical protein with pentapeptide repeats	-0.853039	-0.694311	-0.26631	-0.494606	-0.50317	-0.311904
7330108	CCNA_01968	CCNA_01968	pentapeptide repeats containing protein	0.0966275	-0.0163407	0.164235	0.332331	1.73564	-0.775789
7330109	CCNA_01969	CCNA_01969	aspartyl-tRNA synthetase	-1.14761	-0.859785	-0.575823	-0.530983	-0.124928	-0.522192
7330110	CCNA_01970	tpiA	triosephosphate isomerase	-0.796112	-0.44989	-0.36154	-0.239798	-0.102477	-0.0503866
7330111	CCNA_01971	CCNA_01971	peptidyl-prolyl cis-trans isomerase	-0.990954	-0.959801	-0.550458	-0.669851	-0.207699	-0.702025
7330112	CCNA_01972	CCNA_01972	anthranilate synthase component I	-0.640166	-0.68355	-0.473961	-0.53634	-0.0715002	-0.587943
7330113	CCNA_01973	CCNA_01973	hypothetical protein	-0.593273	-0.57974	-0.650886	-0.342983	0.149745	-0.439216
7330114	CCNA_01974	CCNA_01974	anthranilate synthase component II/para-aminobenzoate synthase glutamine amidotransferase component II	-0.379624	-0.482711	-0.338977	-0.342323	-0.0158616	-0.2177
7330115	CCNA_01975	trpD	anthranilate phosphoribosyltransferase	-0.163669	-0.268029	-0.119879	-0.19574	0.0720054	-0.0616677
7330116	CCNA_01976	trpC	Indole-3-glycerol phosphate synthase	-0.0293785	-0.244343	-0.0905685	-0.199359	-0.161063	0.209168
7330117	CCNA_01977	CCNA_01977	1-acyl-sn-glycerol-3-phosphate acyltransferase	-0.470588	-0.471506	-0.360686	-0.439306	-0.169008	-0.317115
7330118	CCNA_01978	CCNA_01978	methyltransferase	-0.564737	-0.465383	-0.800115	-0.558867	-0.500447	-0.249316
7330119	CCNA_01979	lexA	LexA repressor	-0.821181	-0.592386	-0.658235	-0.380652	-0.0867173	0.101161
7330120	CCNA_01980	CCNA_01980	PEP phosphonomutase related enzyme	-0.0509219	-0.0596416	0.0163031	0.103789	0.3186	-0.281846
7330121	CCNA_01981	CCNA_01981	DNA translocation competence protein ComA	-0.200566	-0.104675	0.135257	0.0212316	0.266226	-0.0395907
7330122	CCNA_01982	CCNA_01982	glutamyl-tRNA synthetase	-0.497828	-0.545934	-0.163508	-0.448021	-0.385972	-0.187337
7330123	CCNA_01983	CCNA_01983	citrate synthase	-1.39444	-1.04977	-0.735055	-0.698482	-0.375837	-0.471157
7330124	CCNA_01984	CCNA_01984	FlhB-like flagellar protein	-0.533892	-0.283211	-0.308525	-0.259413	0.0579559	-0.411205
7330125	CCNA_01985	CCNA_01985	ABC transporter ATP-binding protein	-0.0713102	-0.290534	-0.075126	-0.118012	0.567378	-0.224381
7330126	CCNA_01986	lpxB	lipid-A-disaccharide synthase	0.23743	-0.00326835	-0.185883	-0.179881	-0.212769	-0.023912
7330127	CCNA_01987	lpxI	UDP-2,3-diacylglucosamine pyrophosphatase LpxI	-0.626658	-0.637437	-0.649635	-0.621194	-0.382568	-0.622557
7330128	CCNA_01988	lpxA	UDP-N-acetylglucosamine O-acyltransferase LpxA	-1.07561	-0.97363	-0.865333	-0.697813	-0.404825	-0.778272
7333642	CCNA_01989	fabZ	(3R)-hydroxymyristoyl-ACP dehydratase FabZ	-1.12755	-1.01539	-0.885525	-0.762587	-0.260598	-0.729366
7333318	CCNA_01990	lpxD	UDP-3-O-(3-hydroxymyristoyl) glucosamine N-acyltransferase LpxD	-0.836463	-0.839768	-0.640134	-0.556874	0.0282622	-0.582512
7333319	CCNA_01991	CCNA_01991	OmpH-like outer membrane protein	-1.22267	-1.30222	-0.733184	-0.832352	-0.316626	-0.726133
7333320	CCNA_01992	bamA	beta-barrel assembly machine (BAM) protein BamA	-0.69651	-0.856057	-0.555186	-0.563964	-0.00344853	-0.453896
7333321	CCNA_01993	mmpA	membrane endopeptidase MmpA	-0.503595	-0.805706	-0.425145	-0.461242	0.449634	-0.511537
7333322	CCNA_01994	dxr	1-deoxy-D-xylulose 5-phosphate reductoisomerase	-1.02993	-0.865982	-0.9154	-0.691278	-0.0356722	-0.663148
7333323	CCNA_01995	CCNA_01995	phosphatidate cytidylyltransferase	-1.53066	-1.12638	-1.19149	-0.975884	-0.323242	-0.857721
7333324	CCNA_01996	CCNA_01996	undecaprenyl pyrophosphate synthetase	-1.73426	-1.18105	-1.1766	-0.936454	-0.282737	-0.704928
7333325	CCNA_01997	frr	ribosome recycling factor (RRF)	-1.71709	-1.1664	-1.0589	-0.810378	-0.524146	-0.4397
7333326	CCNA_01998	pyrH	uridylate kinase	-1.49492	-0.80317	-0.89828	-0.556147	-0.256912	-0.579168
7333327	CCNA_01999	tsf	translation elongation factor Ts (EF-Ts)	-0.891821	-0.226506	-0.253702	0.0691354	0.0811268	0.0132192
[truncated: 2,217 more rows]

## Sheet: ChIPseq
Analysis of σ32 ChIPseq data from Haakonsen et al. 2015
Entrez Gene ID	CCNA number	gene name	gene description	first gene of operon (Schrader et al., 2014)	bps relative to first CDS of operon	peak maximum position (+/- 10 bp)	peak maximum	peak area	note		list of upregulated genes potentially directly controlled by σ32		list of σ32 ChIPseq peak maxima positions in the vicinity of upregulated genes
7329773	CCNA_01024	CCNA_01024	hypothetical protein	CCNA_01026	-190	1113640	17.0697	843.086			CCNA_00010		8000
7331695	CCNA_02460	CCNA_02460	hypothetical protein	CCNA_02461	-190	2604360	14.5044	294.591			CCNA_00011		10220
7331809	CCNA_01354	idhA	myo-inositol 2-dehydrogenase IdhA		-182	1469380	12.5494	196.924			CCNA_00013		14240
7332944	CCNA_02594	htpX	heat shock endopeptidase HtpX	CCNA_02595	-172	2743630	309.497	8543.99			CCNA_00016		19780
7332945	CCNA_02595	CCNA_02595	Zn finger TFIIB-family transcription factor		-172	2743630	309.497	8543.99			CCNA_00017		23610
7331385	CCNA_01837	CCNA_01837	transposase, IS30 family		-169	1970250	30.2864	744.04			CCNA_00018		61760
7333151	CCNA_00010	dnaK	chaperone protein DnaK		-164	8000	177.061	4940.19	not upregulated in RNAseq due to Pxyl_dnaKJ or PdnaK::Tn backgrounds used		CCNA_00021		120100
7333152	CCNA_00011	dnaJ	chaperone protein DnaJ	CCNA_00010	-164	8000	177.061	4940.19	not upregulated in RNAseq due to Pxyl_dnaKJ or PdnaK::Tn backgrounds used		CCNA_00022		141040
7332281	CCNA_02327	CCNA_02327	ABC transporter permease protein		-155	2470350	32.1609	1132.98			CCNA_00060		155840
7332404	CCNA_00150	CCNA_00150	PDZ domain family protein		-133	160430	41.3351	1098.23			CCNA_00107		153670
7329938	CCNA_00897	CCNA_00897	hypothetical protein		-132	975880	414.12	11529.8			CCNA_00108		160430
7331695	CCNA_02460	CCNA_02460	hypothetical protein		-131	2603800	58.1777	1587.07			CCNA_00109		161260
7331993	CCNA_03795	CCNA_03795	tellurium resistance protein terB		-129	3958670	325.047	9239.04			CCNA_00131		162310
7332181	CCNA_00491	folE	GTP cyclohydrolase I		-122	509630	70.3468	1969.91			CCNA_00132		203790
7333464	CCNA_02213	CCNA_02213	old yellow enzyme (OYE)-family NADH:flavin oxidoreductase		-122	2361970	28.6142	693.702			CCNA_00140		216230
7330530	CCNA_00721	groL	chaperonin GroEL	CCNA_00722	-117	780050	61.3265	1813.74	gene also induced independently of σ32 in the absence of DnaKJ		CCNA_00150		262980
7330531	CCNA_00722	groS	chaperonin GroES		-117	780050	61.3265	1813.74	gene also induced independently of σ32 in the absence of DnaKJ		CCNA_00152		276270
7332563	CCNA_03565	CCNA_03565	hypothetical protein		-116	3720270	10.9059	106.244			CCNA_00153		336660
7333368	CCNA_02037	lon	ATP-dependent endopeptidase Lon		-109	2183580	187.925	5267.19			CCNA_00187		382730
7332438	CCNA_03441	CCNA_03441	transposase	CCNA_03442	-108	3605390	12.4391	163.096			CCNA_00188		379260
7331796	CCNA_01341	CCNA_01341	DegP/HtrA-family serine protease		-103	1454310	18.7913	388.928			CCNA_00202		434120
7332566	CCNA_03568	CCNA_03568	LemA protein		-99	3722250	18.0971	487.751			CCNA_00251		509630
7332567	CCNA_03569	CCNA_03569	repair PSII family protein	CCNA_03568	-99	3722250	18.0971	487.751			CCNA_00263		539750
7332568	CCNA_03570	CCNA_03570	repair PSII-family membrane protein	CCNA_03568	-99	3722250	18.0971	487.751			CCNA_00323		754320
7332407	CCNA_00153	grpE	adenine nucleotide exchange factor GrpE		-98	162310	15.3123	294.309			CCNA_00361		770260
7330894	CCNA_02733	CCNA_02733	glutaminyl-peptide cyclotransferase	CCNA_02734	-95	2897180	35.9955	930.58			CCNA_00362		780050
7330895	CCNA_02734	CCNA_02734	serine acetyltransferase		-95	2897180	35.9955	930.58			CCNA_00424		789320
7331002	CCNA_03164	secA	protein translocase subunit secA		-92	3320600	64.2757	1814.92			CCNA_00491		800830
7330951	CCNA_03113	CCNA_03113	membrane-associated phospholipid phosphatase		-91	3264590	28.9461	718.108			CCNA_00526		814170
7330393	CCNA_02087	CCNA_02087	deoxyguanosinetriphosphate triphosphohydrolase		-89	2237630	58.4623	1600.98			CCNA_00693		927540
7331645	CCNA_02413	CCNA_02413	acyl-CoA dehydrogenase		-87	2558250	19.7506	446.46			CCNA_00694		952000
7330060	CCNA_01920	mfd	transcription-repair coupling factor Mfd	CCNA_01922	-85	2068120	44.4062	1176.44			CCNA_00712		950870
7330061	CCNA_01921	CCNA_01921	Sdh5 family flavination protein	CCNA_01922	-85	2068120	44.4062	1176.44			CCNA_00721		974010
7330073	CCNA_01933	CCNA_01933	hypothetical protein	CCNA_01942	-83	2085480	48.8965	1322.01			CCNA_00722		975880
7330074	CCNA_01934	CCNA_01934	HesB protein family	CCNA_01942	-83	2085480	48.8965	1322.01			CCNA_00731		998570
7330075	CCNA_01935	CCNA_01935	FeS assembly SUF system protein	CCNA_01942	-83	2085480	48.8965	1322.01			CCNA_00740		1018380
7330080	CCNA_01940	sufB	ABC transporter-associated protein SufB	CCNA_01942	-83	2085480	48.8965	1322.01			CCNA_00741		1039360
7330081	CCNA_01941	CCNA_01941	cysteine desulfhydrase/Selenocysteine lyase	CCNA_01942	-83	2085480	48.8965	1322.01			CCNA_00742		1113640
7330082	CCNA_01942	CCNA_01942	Rrf2 family protein		-83	2085480	48.8965	1322.01			CCNA_00755		1112770
7332385	CCNA_00131	CCNA_00131	Rrf2 family protein		-78	141040	83.3134	2632.32			CCNA_00756		1141750
7332386	CCNA_00132	hetN	ketoacyl reductase hetN	CCNA_00131	-78	141040	83.3134	2632.32			CCNA_00849		1184180
7332295	CCNA_02341	CCNA_02341	small heat shock protein		-78	2480800	384.378	10647.4			CCNA_00850		1336800
7332525	CCNA_03527	CCNA_03527	glutamate-cysteine ligase family 2		-78	3684900	12.4775	207.979			CCNA_00851		1343510
7332902	CCNA_02552	clpS	ATP-dependent Clp protease adaptor protein ClpS		-76	2699380	110.882	3589.78			CCNA_00870		1397490
7332903	CCNA_02553	clpA	ATP-dependent clp protease ATP-binding subunit ClpA	CCNA_02552	-76	2699380	110.882	3589.78			CCNA_00871		1453080
7331060	CCNA_00361	CCNA_00361	hot dog superfamily thioesterase	CCNA_00365	-75	382730	24.874	625.041			CCNA_00872		1454310
7331061	CCNA_00362	CCNA_00362	zinc uptake regulation protein	CCNA_00365	-75	382730	24.874	625.041			CCNA_00894		1465600
7329889	CCNA_00849	CCNA_00849	outer membrane efflux protein	CCNA_00851	-70	927540	52.0669	1426.81			CCNA_00895		1469380
7329890	CCNA_00850	acrB2	cation/multidrug efflux pump acrB2	CCNA_00851	-70	927540	52.0669	1426.81			CCNA_00896		1490240
7329891	CCNA_00851	CCNA_00851	periplasmic multidrug efflux lipoprotein precursor		-70	927540	52.0669	1426.81			CCNA_00897		1490840
7331203	CCNA_01738	CCNA_01738	TonB-dependent outer membrane receptor		-67	1869130	24.3108	577.36			CCNA_00922		1525510
7331382	CCNA_01834	CCNA_01834	oxidoreductase	CCNA_01835	-66	1968280	18.0537	459.001			CCNA_00941		1690150
7331383	CCNA_01835	CCNA_01835	ABC transporter ATP-binding protein		-66	1968280	18.0537	459.001			CCNA_00963		1692210
7332457	CCNA_03460	CCNA_03460	hypothetical protein	CCNA_03461	-66	3624630	113.004	3279.05			CCNA_01024		1869130
7330232	CCNA_00187	CCNA_00187	NUP-family purine nucleoside permease	CCNA_00188	-65	203790	45.8898	1194.63			CCNA_01045		1968280
7330233	CCNA_00188	CCNA_00188	ABC transporter ATP-binding protein		-65	203790	45.8898	1194.63			CCNA_01046		1970250
7332554	CCNA_03556	CCNA_03556	multidrug efflux system protein		-65	3713040	81.3821	2243.57			CCNA_01079		2055970
7333603	CCNA_01210	CCNA_01210	nucleotidyltransferase family protein		-63	1336800	33.0699	844.147			CCNA_01210		2068120
7329744	CCNA_03653	CCNA_03653	thioredoxin		-63	3815370	25.8139	672.39			CCNA_01217		2085480
7332998	CCNA_01269	CCNA_01269	GcrA superfamily protein		-61	1397490	14.1181	251.769			CCNA_01218		2078980
7332999	CCNA_01270	CCNA_01270	hypothetical protein	CCNA_01269	-61	1397490	14.1181	251.769			CCNA_01219		2183580
7332406	CCNA_00152	hrcA	winged helix-turn-helix transcription repressor HrcA		-59	161260	15.0956	293.293			CCNA_01269		2186900
7332407	CCNA_00153	grpE	adenine nucleotide exchange factor GrpE	CCNA_00152	-59	161260	15.0956	293.293			CCNA_01270		2222930
7332394	CCNA_00140	gshB	glutathione synthetase	CCNA_00143	-56	155840	11.4996	152.947			CCNA_01340		2237630
7331901	CCNA_03706	CCNA_03706	small heat shock protein		-55	3874630	147.487	4321.7			CCNA_01341		2332670
7331902	CCNA_03707	CCNA_03707	hypothetical protein	CCNA_03706	-55	3874630	147.487	4321.7			CCNA_01351		2346790
7332111	CCNA_00021	CCNA_00021	putative aerobic-type carbon monoxide dehydrogenase, large subunit CoxL	CCNA_00022	-51	23610	48.5592	1270.49			CCNA_01352		2361970
7332112	CCNA_00022	CCNA_00022	putative aerobic-type carbon monoxide dehydrogenase, small subunit CoxS		-51	23610	48.5592	1270.49			CCNA_01354		2397620
7330073	CCNA_01933	CCNA_01933	hypothetical protein	CCNA_01935	-51	2078980	22.4463	540.474			CCNA_01375		2429660
7330074	CCNA_01934	CCNA_01934	HesB protein family	CCNA_01935	-51	2078980	22.4463	540.474			CCNA_01376		2458390
7330075	CCNA_01935	CCNA_01935	FeS assembly SUF system protein		-51	2078980	22.4463	540.474			CCNA_01406		2466760
7332842	CCNA_00755	terB	tellurium resistance protein terB	CCNA_00756	-50	814170	258.123	7273.17			CCNA_01574		2470350
7332843	CCNA_00756	CCNA_00756	hypothetical protein		-50	814170	258.123	7273.17			CCNA_01575		2480800
7333372	CCNA_02041	clpP	ATP-dependent endopeptidase clp, proteolytic subunit ClpP		-48	2186900	47.2462	1275.48			CCNA_01738		2558250
7330669	CCNA_02516	CCNA_02516	glutathione S-transferase		-48	2666940	17.9623	376.49			CCNA_01834		2573240
7333551	CCNA_03097	CCNA_03097	aldo/keto reductase family protein		-48	3249250	16.8958	330.046			CCNA_01835		2604360
7332818	CCNA_00731	mutL	DNA mismatch repair protein mutL		-46	789320	17.6642	367.142			CCNA_01836		2603800
7330358	CCNA_03334	ftsH	cell division protein FtsH		-46	3516440	51.301	1332.2			CCNA_01837		2666940
7331866	CCNA_03672	CCNA_03672	superoxide dismutase		-44	3833210	17.5749	394.923			CCNA_01911		2699380
7332361	CCNA_00107	CCNA_00107	Trm112p-like protein	CCNA_00109	-41	120100	35.3724	925.251			CCNA_01920		2713930
7332362	CCNA_00108	CCNA_00108	lon endopeptidase-related protein	CCNA_00109	-41	120100	35.3724	925.251			CCNA_01921		2740570
7332363	CCNA_00109	CCNA_00109	thioredoxin		-41	120100	35.3724	925.251			CCNA_01933		2743630
7330050	CCNA_01911	CCNA_01911	glyoxalase family protein		-37	2055970	25.4315	615.859			CCNA_01934		2825340
7330318	CCNA_03296	CCNA_03296	TetR-family transcriptional regulator		-34	3466640	54.7637	1482.59			CCNA_01935		2870260
7330715	CCNA_00263	CCNA_00263	hypothetical protein		-33	276270	21.1551	737.487			CCNA_01940		2897180
7332827	CCNA_00740	CCNA_00740	riboflavin kinase/FMN adenylyltransferase	CCNA_00742	-33	800830	47.0708	1257.83			CCNA_01941		2897850
7332828	CCNA_00741	CCNA_00741	3-hydroxybutyryl-CoA dehydratase	CCNA_00742	-33	800830	47.0708	1257.83			CCNA_01942		2922300
7332829	CCNA_00742	CCNA_00742	HAD superfamily sugar phosphatase		-33	800830	47.0708	1257.83			CCNA_02037		3010110
7332703	CCNA_03855	CCNA_03855	MuttS related protein	CCNA_03857	-33	4021600	38.732	1095.75			CCNA_02041		3013080
7332704	CCNA_03856	CCNA_03856	membrane-bound lytic murein transglycosylase A	CCNA_03857	-33	4021600	38.732	1095.75			CCNA_02071		3113560
7332705	CCNA_03857	CCNA_03857	Tim44-like domain protein		-33	4021600	38.732	1095.75			CCNA_02087		3122730
7330135	CCNA_01406	CCNA_01406	metal-dependent hydrolase		-32	1525510	48.0542	1313.67			CCNA_02088		3126690
7330377	CCNA_02071	CCNA_02071	protein translocase subunit YajC		-32	2222930	17.9451	399.848			CCNA_02180		3142570
7330789	CCNA_03195	rpoH	RNA polymerase sigma factor RpoH		-32	3355570	409.115	11953.5			CCNA_02196		3222880
7332278	CCNA_02324	hsp33	heat shock protein 33 hsp33		-29	2466760	30.3395	1124.99			CCNA_02213		3242250
18668866	CCNA_03949	CCNA_03949	hypothetical protein		-29	1529740	245.174	7071.55			CCNA_02249		3249250
7329963	CCNA_00922	clpB	ClpB protein		-27	998570	87.8028	2448.24			CCNA_02279		3256480
7329773	CCNA_01024	CCNA_01024	hypothetical protein	CCNA_01025	-23	1112770	20.4718	523.614			CCNA_02280		3264590
7331552	CCNA_01574	CCNA_01574	arsenic resistance protein arsH		-22	1690150	12.7081	210.976			CCNA_02312		3308550
7331181	CCNA_02856	CCNA_02856	hypothetical protein		-22	3010110	27.0877	650.363			CCNA_02324		3320600
7333610	CCNA_01217	CCNA_01217	phosphatidylglycerophosphate synthase		-21	1343510	12.572	220.538			CCNA_02327		3355570
7333611	CCNA_01218	CCNA_01218	sphingosine kinase/diacylglycerol kinase-related protein	CCNA_01217	-21	1343510	12.572	220.538			CCNA_02341		3375440
7333612	CCNA_01219	CCNA_01219	putative cytosolic protein	CCNA_01217	-21	1343510	12.572	220.538			CCNA_02413		3466640
7332776	CCNA_02673	uvrA	excinuclease ABC subunit A		-21	2825340	57.3437	1528.21			CCNA_02431		3488750
7332645	CCNA_02279	CCNA_02279	disulfide bond formation protein B		-20	2429660	35.2174	942.806			CCNA_02460		3516440
7332646	CCNA_02280	coq7	2-polyprenyl-3-methyl-6-methoxy-1,4-benzoquinol hydroxylase	CCNA_02279	-20	2429660	35.2174	942.806			CCNA_02462		3577690
7331185	CCNA_02860	CCNA_02860	DnaJ-class molecular chaperone		-20	3013080	242.753	6818.2			CCNA_02516		3605390
7332216	CCNA_00526	CCNA_00526	BMFP membrane fusogenic protein		-18	539750	31.4459	829.237			CCNA_02552		3617340
7333430	CCNA_02180	CCNA_02180	iron-sulfur cluster assembly/repair protein ApbC		-17	2332670	20.3513	455.618			CCNA_02553		3624630
7331553	CCNA_01575	CCNA_01575	glucose / sorbosone dehydrogenase		-16	1692210	19.6357	462.233			CCNA_02566		3646530
7329693	CCNA_03610	CCNA_03610	methyltransferase		-16	3765180	15.8267	311.887			CCNA_02591		3655910
7329678	CCNA_03595	CCNA_03595	S-adenosylmethionine-dependent methyltransferase	CCNA_03597	-14	3750140	17.4949	410.458			CCNA_02592		3668320
7329679	CCNA_03596	CCNA_03596	SWIM zinc finger family protein	CCNA_03597	-14	3750140	17.4949	410.458			CCNA_02594		3678780
7329680	CCNA_03597	CCNA_03597	acetylglutamate kinase		-14	3750140	17.4949	410.458			CCNA_02595		3684900
7332479	CCNA_03482	CCNA_03482	ABC transporter permease protein	CCNA_03483	-13	3646530	20.8572	469.046			CCNA_02673		3713040
7332480	CCNA_03483	CCNA_03483	ABC transporter ATP-binding protein		-13	3646530	20.8572	469.046			CCNA_02710		3720270
7331806	CCNA_01351	CCNA_01351	two-component response regulator protein	CCNA_01352	-12	1465600	56.0797	1486.4			CCNA_02733		3722250
7331807	CCNA_01352	CCNA_01352	two component sensor histidine kinase		-12	1465600	56.0797	1486.4			CCNA_02734		3750140
7331831	CCNA_01376	CCNA_01376	glutathione S-transferase		-12	1490840	12.3695	205.802			CCNA_02736		3765180
7333254	CCNA_02965	CCNA_02965	cell wall hydrolase family protein	CCNA_02966	-10	3122730	59.9955	1639.58			CCNA_02759		3815370
7333255	CCNA_02966	CCNA_02966	non-specific DNA-binding protein Dps/iron-binding ferritin-like antioxidant protein/ferroxidase		-10	3122730	59.9955	1639.58			CCNA_02856		3833210
7332394	CCNA_00140	gshB	glutathione synthetase		-8	153670	16.0474	303.084			CCNA_02860		3874630
7330521	CCNA_00712	CCNA_00712	hypothetical protein		-8	770260	11.6157	154.817			CCNA_02954		3958670
7333093	CCNA_00963	CCNA_00963	organic hydroperoxide resistance protein		-7	1039360	23.6823	535.353			CCNA_02965		3971150
7333071	CCNA_00941	mnmA	tRNA (5-methylaminomethyl-2-thiouridylate)-methyltransferase MnmA		-6	1018380	16.5917	338.561			CCNA_02966		3975680
7333447	CCNA_02196	CCNA_02196	hypothetical protein		-6	2346790	36.7068	938.342			CCNA_02970		4009660
7332266	CCNA_02312	CCNA_02312	TraB superfamily protein		-6	2458390	31.8417	824.045			CCNA_02987		4021600
7330894	CCNA_02733	CCNA_02733	glutaminyl-peptide cyclotransferase	CCNA_02735	-5	2897850	14.3369	280.655			CCNA_03072		1529740
7330895	CCNA_02734	CCNA_02734	serine acetyltransferase	CCNA_02735	-5	2897850	14.3369	280.655			CCNA_03093		3103740
7332505	CCNA_03508	CCNA_03508	ribosomal-protein-S5-alanine acetyltransferase	CCNA_03509	-5	3668320	17.9127	385.791			CCNA_03097		96550
7332506	CCNA_03509	CCNA_03509	zinc protease		-5	3668320	17.9127	385.791			CCNA_03105		3533070
7329794	CCNA_01045	CCNA_01045	conserved hypothetical cytosolic protein	CCNA_01046	-4	1141750	26.6971	708.76			CCNA_03113
7329795	CCNA_01046	msrA	peptide methionine sulfoxide reductase msrA		-4	1141750	26.6971	708.76			CCNA_03152
7330921	CCNA_02759	map	methionine aminopeptidase		-4	2922300	26.3763	597.345			CCNA_03153
7331665	CCNA_02431	hisD	histidinol dehydrogenase		-3	2573240	10.9506	106.347			CCNA_03154
7332027	CCNA_R0077	CCNA_R0077	ncRNA		-3	3533070	59.1927	1685.22			CCNA_03164
7333152	CCNA_00011	dnaJ	chaperone protein DnaJ		-2	10220	91.5151	2605.91	not upregulated in RNAseq due to Pxyl_dnaKJ or PdnaK::Tn backgrounds used		CCNA_03195
7333559	CCNA_03105	CCNA_03105	DnaJ domain protein		-2	3256480	14.5162	271.95			CCNA_03213
7330551	CCNA_00424	CCNA_00424	aldehyde dehydrogenase		0	434120	20.1347	483.385			CCNA_03296
7330394	CCNA_02088	CCNA_02088	HesB protein family		1	2237630	58.4623	1600.98			CCNA_03314
7330897	CCNA_02736	CCNA_02736	nitroreductase family		1	2897850	14.3369	280.655			CCNA_03334
7332449	CCNA_03452	CCNA_03452	hypothetical protein	CCNA_03453	1	3617340	53.6943	1430.9			CCNA_03409
7332450	CCNA_03453	CCNA_03453	AcrR-family transcriptional regulator		1	3617340	53.6943	1430.9			CCNA_03441
7330807	CCNA_03213	CCNA_03213	polyhydroxyalkanoic acid system protein		2	3375440	53.133	1478.66			CCNA_03452
7332150	CCNA_00060	CCNA_00060	mitochondrial-type Fe-S cluster assembly protein NFU		3	61760	112.461	3104.27			CCNA_03453
7331830	CCNA_01375	CCNA_01375	lactoylglutathione lyase		3	1490240	40.3209	1105.26			CCNA_03460
7331831	CCNA_01376	CCNA_01376	glutathione S-transferase	CCNA_01375	3	1490240	40.3209	1105.26			CCNA_03482
7332106	CCNA_00016	moaE	molybdopterin converting factor, large subunit	CCNA_00018	4	19780	15.2706	294.557			CCNA_03483
7332107	CCNA_00017	moaD	molybdopterin converting factor, small subunit	CCNA_00018	4	19780	15.2706	294.557			CCNA_03496
7332108	CCNA_00018	moaA	molybdenum cofactor biosynthesis protein A		4	19780	15.2706	294.557			CCNA_03508
7332083	CCNA_03409	CCNA_03409	alpha/beta hydrolase family protein		6	3577690	17.355	351.72			CCNA_03509
7331697	CCNA_02462	CCNA_02462	hypothetical protein		7	2604360	14.5044	294.591			CCNA_03522
7332009	CCNA_03811	CCNA_03811	LysR-family transcriptional regulator		7	3975680	29.9826	761.974			CCNA_03527
7329910	CCNA_00870	CCNA_00870	hypothetical protein	CCNA_00872	8	952000	12.1101	192.606			CCNA_03556
7329911	CCNA_00871	CCNA_00871	carbon-nitrogen hydrolase family protein	CCNA_00872	8	952000	12.1101	192.606			CCNA_03565
7329912	CCNA_00872	CCNA_00872	glutaredoxin		8	952000	12.1101	192.606			CCNA_03568
7331384	CCNA_01836	CCNA_01836	acyl-CoA thioesterase I/lysophospholipase		9	1968280	18.0537	459.001			CCNA_03569
7329830	CCNA_01079	CCNA_01079	hypothetical protein		10	1184180	19.3267	442.377			CCNA_03570
7331795	CCNA_01340	CCNA_01340	major facilitator superfamily transporter		10	1453080	65.1029	1793.67			CCNA_03595
7331796	CCNA_01341	CCNA_01341	DegP/HtrA-family serine protease	CCNA_01340	10	1453080	65.1029	1793.67			CCNA_03596
7333547	CCNA_03093	CCNA_03093	OsmC-related redox protein		11	3242250	11.2006	128.959			CCNA_03597
7330870	CCNA_02710	CCNA_02710	rhomboid family protease		12	2870260	43.7543	1124.3			CCNA_03610
18668935	CCNA_03982	CCNA_03982	hypothetical protein		12	3103740	15.4187	309.494			CCNA_03653
7332004	CCNA_03806	CCNA_03806	outer membrane lipoprotein		13	3971150	49.36	1755.09			CCNA_03672
7332005	CCNA_03807	CCNA_03807	organic solvent resistance transport system Ttg2D protein	CCNA_03806	13	3971150	49.36	1755.09			CCNA_03706
7332006	CCNA_03808	CCNA_03808	organic solvent resistance transport system Ttg2C protein	CCNA_03806	13	3971150	49.36	1755.09			CCNA_03707
7332007	CCNA_03809	CCNA_03809	organic solvent resistance transport system permease	CCNA_03806	13	3971150	49.36	1755.09			CCNA_03795
7332008	CCNA_03810	CCNA_03810	organic solvent resistance transport system ATP-binding protein	CCNA_03806	13	3971150	49.36	1755.09			CCNA_03806
7333243	CCNA_02954	CCNA_02954	11-cis retinol dehydrogenase		14	3113560	10.6609	93.5114			CCNA_03807
7332611	CCNA_02249	CCNA_02249	conserved hypothetical cytosolic protein		15	2397620	10.4971	82.409			CCNA_03808
7332941	CCNA_02591	CCNA_02591	glutaredoxin		15	2740570	99.2137	2757.35			CCNA_03809
7332942	CCNA_02592	CCNA_02592	thioesterase	CCNA_02591	15	2740570	99.2137	2757.35			CCNA_03810
7332493	CCNA_03496	CCNA_03496	hypothetical protein		15	3655910	30.9137	812.559			CCNA_03811
18668831	CCNA_R0119	CCNA_R0119	ncRNA		15	814170	258.123	7273.17			CCNA_03843
7330248	CCNA_00202	CCNA_00202	DesA-family fatty acid desaturase		16	216230	16.921	360.332			CCNA_03844
7329910	CCNA_00870	CCNA_00870	hypothetical protein		16	950870	28.5335	704.848			CCNA_03855
7330337	CCNA_03314	CCNA_03314	ferredoxin-NADP reductase		18	3488750	54.4842	1582.57			CCNA_03856
7332916	CCNA_02566	CCNA_02566	membrane alanine aminopeptidase		21	2713930	31.9749	815.443			CCNA_03857
7333526	CCNA_03072	CCNA_03072	TetR-family transcriptional regulator		21	3222880	11.2792	119.475			CCNA_03949
7330501	CCNA_00693	CCNA_00693	heat shock protein 15	CCNA_00694	22	754320	17.3842	365.357			CCNA_03982
7330502	CCNA_00694	CCNA_00694	ATP-dependent DNA helicase		22	754320	17.3842	365.357			CCNA_R0002
7331060	CCNA_00361	CCNA_00361	hot dog superfamily thioesterase	CCNA_00362	27	379260	29.2868	745.083			CCNA_R0077
7331061	CCNA_00362	CCNA_00362	zinc uptake regulation protein		27	379260	29.2868	745.083			CCNA_R0119
7329935	CCNA_00894	ispG	1-hydroxy-2-methyl-2-(E)-butenyl 4-diphosphate synthase		27	974010	18.976	422.174
7329936	CCNA_00895	CCNA_00895	hypothetical protein	CCNA_00894	27	974010	18.976	422.174
7330703	CCNA_00251	CCNA_00251	zinc metalloprotease		28	262980	13.8423	249.792
7333276	CCNA_02987	CCNA_02987	hypothetical protein		28	3142570	48.4611	1454.47
7330776	CCNA_00323	CCNA_00323	low-affinity zinc transport protein		30	336660	13.2879	230.283
7332178	CCNA_R0002	CCNA_R0002	ncRNA		34	96550	223.055	6354.99
7330990	CCNA_03152	CCNA_03152	truncated hemoglobin		37	3308550	11.9075	157.343
7330991	CCNA_03153	CCNA_03153	biofilm formation and stress response factor BsmA	CCNA_03152	37	3308550	11.9075	157.343
7330992	CCNA_03154	CCNA_03154	PAS-family sensor histidine kinase/receiver protein	CCNA_03152	37	3308550	11.9075	157.343
7333259	CCNA_02970	CCNA_02970	putative thiol-disulfide oxidoreductase		39	3126690	15.1171	276.086
7329937	CCNA_00896	CCNA_00896	hypothetical protein		40	975880	414.12	11529.8
7332895	CCNA_00013	glnD	protein-PII uridylyltransferase		42	14240	13.2188	205.509
7332519	CCNA_03522	CCNA_03522	Zn-dependent protease TldD		46	3678780	10.492	72.4249
7332691	CCNA_03843	hslV	ATP-dependent endopeptidase hsl proteolytic subunit HslV		57	4009660	23.9572	572.196
7332692	CCNA_03844	hslU	ATP-dependent endopeptidase hsl ATP-binding subunit HslU	CCNA_03843	57	4009660	23.9572	572.196

## Sheet: Heat map & pie charts
Data underlying Figure 6c and Figure S9b
Entrez Gene ID	Uniprot accession	CCNA number	gene name	gene description	log2(Pxyl_dnaKJ (9 h glu)/Pxyl_dnaKJ (xyl))	log2(Pxyl_dnaKJ (6 h glu)/Pxyl_dnaKJ (xyl))	log2(Pxyl_dnaKJ, rpoH(D252G) (9 h glu)/Pxyl_dnaKJ (xyl))	log2(Pxyl_dnaKJ, rpoH(D252G) (6 h glu)/Pxyl_dnaKJ (xyl))	log2(Pxyl_dnaKJ, ∆rpoH (6 h glu)/Pxyl_dnaKJ (xyl))	log2(PdnaK::Tn, Pvan_rpoH(V56A) (2 h van)/Pxyl_dnaKJ (xyl))	proteomics log2(Pxyl_dnaKJ (12 h glu)/Pxyl_dnaKJ (xyl))	σ32-ChIPseq signal (Haakonsen et al. 2015)	Functional classification layer 1 for pie chart	Functional classification layer 2 for pie chart
7333551	A0A0H3CCD3	CCNA_03097	CCNA_03097	aldo/keto reductase family protein	7.28546	6.21673	6.07017	5.20721	0.0643068	5.58479	2.1354	1	Metabolism	-
7329777	A0A0H3C759	CCNA_01028	pepA	M17 family aminopeptidase	5.55499	5.0365	4.68865	4.34307	-0.350176	4.63765	1.63109	0	Repair / maintenance	Peptidases
7332004	A0A0H3CCK7	CCNA_03806	CCNA_03806	outer membrane lipoprotein	5.48078	5.36778	4.93866	4.90034	-0.516024	4.94028	2.15108	1	Unclassified	-
7333276	A0A0H3CBY8	CCNA_02987	CCNA_02987	hypothetical protein	5.41545	5.39135	4.4509	4.62143	-0.701756	4.49446	-	1	Unclassified	-
7330551	A0A0H3C6U9	CCNA_00424	CCNA_00424	aldehyde dehydrogenase	5.35233	4.36661	4.41508	3.80913	0.0875811	4.18404	1.90889	1	Metabolism	-
7332005	A0A0H3CD94	CCNA_03807	CCNA_03807	organic solvent resistance transport system Ttg2D protein	5.14084	5.1508	4.85393	4.68564	-0.575263	4.74589	2.08777	1	Non-protein membrane transport	-
7333167	A0A0H3C9I7	CCNA_01493	CCNA_01493	cysteine synthase	5.13075	4.21512	3.73969	3.29192	-0.522298	3.90058	2.03709	0	Metabolism	-
7332006	A0A0H3CE51	CCNA_03808	CCNA_03808	organic solvent resistance transport system Ttg2C protein	5.1227	5.03925	4.68925	4.52864	-0.600692	4.58228	1.45248	1	Non-protein membrane transport	-
7330715	A0A0H3C6D7	CCNA_00263	CCNA_00263	hypothetical protein	5.09403	3.06419	3.45054	2.47068	1.35723	2.95501	0.893886	1	Unclassified	-
7333255	A0A0H3CBW7	CCNA_02966	CCNA_02966	non-specific DNA-binding protein Dps/iron-binding ferritin-like antioxidant protein/ferroxidase	5.07561	4.49909	3.81196	3.32705	-0.227953	4.123	2.28258	1	Unclassified	-
7332295	A0A0H3CAF1	CCNA_02341	CCNA_02341	small heat shock protein	5.04775	4.41771	5.21975	4.45354	-0.786342	3.02477	2.74335	1	Repair / maintenance	Chaperones and folding catalysts
7333547	A0A0H3CDX4	CCNA_03093	CCNA_03093	OsmC-related redox protein	4.90674	4.48715	3.91875	3.59164	0.00288708	3.49038	2.09926	1	Repair / maintenance	Other
7332692	B8GW06	CCNA_03844	hslU	ATP-dependent endopeptidase hsl ATP-binding subunit HslU	4.88706	4.41697	3.99092	3.66076	-0.382397	3.91336	1.75981	1	Repair / maintenance	Peptidases
7332479	A0A0H3CBP8	CCNA_03482	CCNA_03482	ABC transporter permease protein	4.67816	4.54776	4.08134	3.99402	-0.740939	4.14921	2.43659	1	Non-protein membrane transport	-
7331901	A0A0H3CE27	CCNA_03706	CCNA_03706	small heat shock protein	4.67504	3.94254	4.43205	3.66733	-0.323509	2.73458	0.752268	1	Repair / maintenance	Chaperones and folding catalysts
7332480	A0A0H3CCD9	CCNA_03483	CCNA_03483	ABC transporter ATP-binding protein	4.61852	4.55447	4.10523	4.02554	-0.533805	4.1551	1.91274	1	Non-protein membrane transport	-
7332007	A0A0H3CEF2	CCNA_03809	CCNA_03809	organic solvent resistance transport system permease	4.60468	4.67297	4.21637	4.05489	-0.45843	4.06269	0.732965	1	Non-protein membrane transport	-
7331384	A0A0H3C7J0	CCNA_01836	CCNA_01836	acyl-CoA thioesterase I/lysophospholipase	4.5992	4.18067	3.69036	3.48455	-0.020151	4.18088	2.05428	1	Metabolism	-
7330322	A0A0H3CC02	CCNA_03300	CCNA_03300	RND family efflux transporter, MFP subunit	4.53745	4.34133	3.70833	3.60218	-0.121208	3.49562	1.74407	0	Non-protein membrane transport	-
7333464	A0A0H3C8H7	CCNA_02213	CCNA_02213	old yellow enzyme (OYE)-family NADH:flavin oxidoreductase	4.53608	4.69057	3.96663	4.06461	0.237266	3.9853	1.98731	1	Unclassified	-
7332394	A0A0H3C3V4	CCNA_00140	gshB	glutathione synthetase	4.46851	3.93807	3.15702	2.92515	-0.418911	3.46946	1.73855	1	Metabolism	-
7330323	A0A0H3CCS3	CCNA_03301	acrB	cation/multidrug efflux pump AcrB	4.44995	4.31552	3.64445	3.57877	-0.179985	3.32049	1.15538	0	Non-protein membrane transport	-
7332696	A0A0H3CDC5	CCNA_03848	CCNA_03848	ATP-grasp domain protein	4.41675	3.98561	3.46042	3.06693	-0.485841	3.36641	1.81636	0	Metabolism	-
7331831	A0A0H3C976	CCNA_01376	CCNA_01376	glutathione S-transferase	4.40184	4.32505	3.97189	3.78558	-0.399858	3.73829	1.53788	1	Repair / maintenance	Other
7331902	A0A0H3CFQ2	CCNA_03707	CCNA_03707	hypothetical protein	4.38385	3.44394	4.2755	3.3836	0.111477	1.80555	0.725622	1	Unclassified	-
7332691	A0A0H3CE80	CCNA_03843	hslV	ATP-dependent endopeptidase hsl proteolytic subunit HslV	4.32487	3.93516	3.54339	3.32731	-0.442551	3.69875	1.8269	1	Repair / maintenance	Peptidases
7332178	-	CCNA_R0002	CCNA_R0002	ncRNA	4.28875	4.28841	3.46638	4.02741	-1.86926	3.43536	-	1	Non-coding RNAs	-
7330321	A0A0H3CB93	CCNA_03299	CCNA_03299	outer membrane protein oprM	4.23005	4.08155	3.41702	3.42514	-0.126688	3.32236	2.05347	0	Non-protein membrane transport	-
7330897	A0A0H3CCZ5	CCNA_02736	CCNA_02736	nitroreductase family	4.21778	3.65605	3.20777	2.80691	0.0182619	2.73139	1.54382	1	Metabolism	-
7329765	A0A0H3C699	CCNA_01016	CCNA_01016	copper resistance protein B	4.20231	3.64906	3.30656	2.92724	-0.754762	2.97844	1.27297	0	Unclassified	-
7333522	A0A0H3CAN7	CCNA_03068	CCNA_03068	glutathione S-transferase	4.16246	3.53884	2.88038	2.52762	0.213815	2.86657	2.2157	0	Repair / maintenance	Other
7331203	A0A0H3C848	CCNA_01738	CCNA_01738	TonB-dependent outer membrane receptor	4.15408	4.06219	3.07427	3.26598	-0.41672	3.44544	1.79269	1	Non-protein membrane transport	-
7331796	A0A0H3C696	CCNA_01341	CCNA_01341	DegP/HtrA-family serine protease	4.13881	3.48429	3.25177	2.81983	1.37584	3.32976	1.55625	1	Repair / maintenance	Peptidases
7332916	A0A0H3CAZ3	CCNA_02566	CCNA_02566	membrane alanine aminopeptidase	4.12711	3.71788	3.34122	3.01413	-0.367874	3.23192	1.42446	1	Repair / maintenance	Peptidases
7330050	A0A0H3CAM2	CCNA_01911	CCNA_01911	glyoxalase family protein	4.12069	3.34653	2.7468	2.44815	0.113904	3.17792	1.04413	1	Metabolism	-
7332008	A0A0H3CG33	CCNA_03810	CCNA_03810	organic solvent resistance transport system ATP-binding protein	4.10246	4.13181	3.76606	3.81354	-0.382282	3.78372	1.39641	1	Non-protein membrane transport	-
7329963	A0A0H3C855	CCNA_00922	clpB	ClpB protein	4.06785	3.47087	4.127	3.40841	1.56222	1.90071	1.5987	1	Repair / maintenance	Chaperones and folding catalysts
7331088	A0A0H3C3H4	CCNA_00389	CCNA_00389	aminomethyltransferase family protein	4.06504	3.47422	3.23994	2.80371	0.0431599	3.07861	1.45029	0	Proliferative functions	-
7331553	A0A0H3C7S1	CCNA_01575	CCNA_01575	glucose / sorbosone dehydrogenase	4.06241	3.54047	3.14829	2.68679	-0.495624	3.51449	0.905955	1	Metabolism	-
7329795	A0A0H3C6C7	CCNA_01046	msrA	peptide methionine sulfoxide reductase msrA	4.05308	3.62037	3.24953	3.13331	-0.564724	3.18762	1.43766	1	Repair / maintenance	Chaperones and folding catalysts
7330951	A0A0H3CAS9	CCNA_03113	CCNA_03113	membrane-associated phospholipid phosphatase	4.02525	3.46329	2.98586	2.62579	0.244384	3.43155	1.60723	1	Cell morphogenesis	-
7332385	A0A0H3C5A0	CCNA_00131	CCNA_00131	Rrf2 family protein	3.99543	3.77218	3.32179	3.14867	-0.135584	3.07069	1.73795	1	Sensing	-
7331383	A0A0H3CAF2	CCNA_01835	CCNA_01835	ABC transporter ATP-binding protein	3.99187	3.72467	3.35398	3.2129	-0.294094	3.01931	0.899547	1	Non-protein membrane transport	-
7332356	A0A0H3C5Z3	CCNA_00102	CCNA_00102	hypothetical protein	3.97918	3.91339	3.45336	3.18931	0.334798	3.5701	0.801516	0	Unclassified	-
7331382	A0A0H3C977	CCNA_01834	CCNA_01834	oxidoreductase	3.97549	3.72104	3.32161	3.2649	-0.31437	2.89193	1.55359	1	Non-protein membrane transport	-
7329794	A0A0H3C5C5	CCNA_01045	CCNA_01045	conserved hypothetical cytosolic protein	3.93512	3.60199	3.24884	3.02764	-0.328335	2.9563	1.13902	1	Unclassified	-
7331965	A0A0H3CD32	CCNA_03769	CCNA_03769	hypothetical protein	3.92903	3.7234	3.06193	2.8896	-0.176074	2.87562	2.01334	0	Unclassified	-
7332568	A0A0H3CFA7	CCNA_03570	CCNA_03570	repair PSII-family membrane protein	3.92785	3.31926	2.81742	2.54747	0.926576	2.2449	1.54139	1	Unclassified	-
7331181	A0A0H3CD99	CCNA_02856	CCNA_02856	hypothetical protein	3.86222	3.304	3.03431	2.74383	0.891218	2.96283	-	1	Unclassified	-
7333523	A0A0H3CBB5	CCNA_03069	CCNA_03069	Lumazine-bd-2 family protein	3.85342	3.28799	2.68746	2.37798	0.0627469	2.52019	2.00539	0	Unclassified	-
7332450	A0A0H3CD48	CCNA_03453	CCNA_03453	AcrR-family transcriptional regulator	3.84598	3.68199	3.2397	3.11187	-0.0740976	2.93534	1.47071	1	Sensing	-
7332083	A0A0H3CD12	CCNA_03409	CCNA_03409	alpha/beta hydrolase family protein	3.84353	3.3974	2.93417	2.71509	-0.0732844	2.80844	1.52868	1	Unclassified	-
7329764	A0A0H3C598	CCNA_01015	CCNA_01015	multicopper oxidase PcoA	3.79588	3.17514	2.80066	2.45315	-0.690759	2.56768	1.16298	0	Repair / maintenance	Other
7332693	A0A0H3CEI2	CCNA_03845	CCNA_03845	ADA regulatory protein/O6-methylguanine-DNA methyltransferase	3.78945	3.67447	3.08445	2.9713	-0.029467	3.34644	-	0	Repair / maintenance	DNA repair and recombination
7332566	A0A0H3CDF3	CCNA_03568	CCNA_03568	LemA protein	3.78831	3.01886	2.72587	2.32642	1.04213	2.01896	2.42065	1	Sensing	-
7330870	A0A0H3CBB7	CCNA_02710	CCNA_02710	rhomboid family protease	3.77732	3.39379	2.69548	2.59135	-0.429082	2.69042	1.43752	1	Repair / maintenance	Peptidases
7332901	A0A0H3CCE9	CCNA_02551	CCNA_02551	hypothetical protein	3.73797	3.77954	3.01381	3.20927	-0.358182	3.25784	-	0	Unclassified	-
7332493	B8H5B6	CCNA_03496	CCNA_03496	hypothetical protein	3.69762	3.3023	2.82877	2.66577	-0.369326	2.66104	1.58351	1	Unclassified	-
7329910	A0A0H3C6Q1	CCNA_00870	CCNA_00870	hypothetical protein	3.67952	3.35012	2.82519	2.76328	-0.640064	2.83589	1.23399	1	Unclassified	-
7332095	A0A0H3CD82	CCNA_03421	CCNA_03421	2-polyprenylphenol 6-hydroxylase accessory protein ubiB	3.65679	3.27633	2.82828	2.55602	-0.343626	2.48631	1.3094	0	Metabolism	-
7330049	A0A0H3C9E5	CCNA_01910	CCNA_01910	ABC transporter substrate-binding protein	3.6467	2.97384	2.26617	2.05308	0.288702	2.54705	-	0	Non-protein membrane transport	-
7333364	A0A0H3C8T7	CCNA_02034	CCNA_02034	luciferase-like monooxygenase	3.64273	3.13079	2.2875	2.13048	0.488825	2.10708	0.905283	0	Metabolism	-
7332363	A0A0H3C5Z7	CCNA_00109	CCNA_00109	thioredoxin	3.63843	3.4602	3.12791	2.88904	-0.343032	3.26884	1.88619	1	Repair / maintenance	Chaperones and folding catalysts
7332076	A0A0H3CBI0	CCNA_03402	CCNA_03402	NAD(P)H quinone oxidoreductase, PIG3 family	3.63219	3.03911	2.73197	2.2865	-0.213289	2.78895	2.16343	0	Metabolism	-
7332623	A0A0H3C8M0	CCNA_02258	lipB	lipoate-protein ligase B	3.62525	3.10682	2.66901	2.3719	-0.263897	2.68042	1.09442	0	Metabolism	-
7332903	A0A0H3C9D6	CCNA_02553	clpA	ATP-dependent clp protease ATP-binding subunit ClpA	3.59365	3.11843	2.73345	2.58569	-0.650589	2.64356	0.962998	1	Repair / maintenance	Peptidases
7329829	A0A0H3C796	CCNA_01078	CCNA_01078	methyltransferase	3.58645	3.29764	2.58992	2.32673	0.448435	2.36047	-	0	Unclassified	-
7330776	A0A0H3C3B1	CCNA_00323	CCNA_00323	low-affinity zinc transport protein	3.56364	3.16243	2.63015	2.4782	-0.31617	2.69503	1.68591	1	Non-protein membrane transport	-
7331251	A0A0H3CAB3	CCNA_01786	CCNA_01786	EcsC family protein	3.56309	3.07354	2.41995	2.25186	-0.169021	2.55523	1.97768	0	Unclassified	-
7330318	A0A0H3CCR9	CCNA_03296	CCNA_03296	TetR-family transcriptional regulator	3.53776	3.34112	2.9355	2.77271	0.169972	2.83306	1.74595	1	Sensing	-
7331807	A0A0H3C728	CCNA_01352	CCNA_01352	two component sensor histidine kinase	3.52555	3.19224	2.82044	2.64513	0.284941	2.56396	0.95585	1	Sensing	-
7332362	A0A0H3C586	CCNA_00108	CCNA_00108	lon endopeptidase-related protein	3.47822	3.23888	2.79601	2.67833	-0.335287	2.9797	1.55457	1	Repair / maintenance	Peptidases
7332449	A0A0H3CCB6	CCNA_03452	CCNA_03452	hypothetical protein	3.46513	3.24498	2.96338	2.74508	0.0307186	2.50819	-	1	Unclassified	-
7331832	-	CCNA_R0032	CCNA_R0032	ncRNA	3.4586	3.40473	2.94094	2.94607	-0.0405929	2.65415	-	0	Non-coding RNAs	-
7332998	A0A0H3C910	CCNA_01269	CCNA_01269	GcrA superfamily protein	3.43595	2.62455	2.39051	1.75751	-0.204207	1.57652	-	1	Sensing	-
7331692	A0A0H3CC55	CCNA_02457	CCNA_02457	nitropropane dioxygenase/trans-enoyl-CoA reductase family protein	3.42919	2.0051	2.7729	1.40241	0.647143	2.50792	1.51873	0	Metabolism	-
7333530	A0A0H3CCA9	CCNA_03076	uvrB	excinuclease ABC subunit B	3.42405	3.2352	2.59998	2.53317	0.300844	2.42615	1.32318	0	Repair / maintenance	DNA repair and recombination
7331806	A0A0H3C6A7	CCNA_01351	CCNA_01351	two-component response regulator protein	3.41764	3.09681	2.78238	2.58254	0.135915	2.42619	0.747009	1	Sensing	-
7331385	A0A0H3C8B1	CCNA_01837	CCNA_01837	transposase, IS30 family	3.41697	3.1077	2.27459	2.13278	0.382384	2.73276	-	1	Repair / maintenance	Other
7332266	A0A0H3CA42	CCNA_02312	CCNA_02312	TraB superfamily protein	3.4062	4.20836	2.87744	3.88984	0.271263	2.83337	-0.203361	1	Unclassified	-
18668866	A0A0H3J445	CCNA_03949	CCNA_03949	hypothetical protein	3.40561	2.82085	2.92603	2.33388	-0.0729719	2.8152	0.0791785	1	Unclassified	-
7330394	A0A0H3C9R3	CCNA_02088	CCNA_02088	HesB protein family	3.39408	3.10381	2.72883	2.5759	-0.285532	2.78286	1.5798	1	Repair / maintenance	Other
7330514	A0A0H3C5D5	CCNA_00705	CCNA_00705	hypothetical protein	3.39389	2.94746	3.3773	2.44302	0.76895	3.1412	0.733481	0	Unclassified	-
7330233	A0A0H3C4N4	CCNA_00188	CCNA_00188	ABC transporter ATP-binding protein	3.38731	3.1612	2.76847	2.58281	-0.342455	2.65452	1.69611	1	Non-protein membrane transport	-
7332111	A0A0H3C4A2	CCNA_00021	CCNA_00021	putative aerobic-type carbon monoxide dehydrogenase, large subunit CoxL	3.3865	2.33484	2.29696	1.48131	-0.264671	2.45105	1.68328	1	Unclassified	-
7329830	A0A0H3C8K8	CCNA_01079	CCNA_01079	hypothetical protein	3.38349	2.96715	2.24391	2.18884	-0.192989	2.41934	-	1	Unclassified	-
7330990	A0A0H3CE28	CCNA_03152	CCNA_03152	truncated hemoglobin	3.38101	2.88223	2.59807	2.30332	-0.279004	2.63191	0.518777	1	Unclassified	-
7331061	A0A0H3C4D3	CCNA_00362	CCNA_00362	zinc uptake regulation protein	3.37801	3.16265	2.85196	2.71912	0.170629	2.66412	1.50951	1	Sensing	-
7332999	A0A0H3C648	CCNA_01270	CCNA_01270	hypothetical protein	3.35148	2.44908	2.26276	1.46215	-0.0469998	1.44411	-	1	Unclassified	-
7333243	A0A0H3CB30	CCNA_02954	CCNA_02954	11-cis retinol dehydrogenase	3.33404	2.86094	2.41782	2.12819	0.159834	2.55938	1.49914	1	Metabolism	-
7331830	A0A0H3C7Y0	CCNA_01375	CCNA_01375	lactoylglutathione lyase	3.33204	3.1361	2.65405	2.54702	-0.404066	2.82163	1.20613	1	Metabolism	-
7333447	A0A0H3CBF4	CCNA_02196	CCNA_02196	hypothetical protein	3.33148	2.2319	2.16494	1.67407	0.829245	1.48756	1.99333	1	Unclassified	-
7332096	A0A0H3CEW3	CCNA_03422	CCNA_03422	oligoendopeptidase F	3.32783	2.90041	2.45793	2.19498	-0.114223	2.29092	1.68518	0	Repair / maintenance	Peptidases
7332567	A0A0H3CDQ0	CCNA_03569	CCNA_03569	repair PSII family protein	3.29598	2.59149	2.25343	1.92803	1.20836	1.65643	1.19164	1	Unclassified	-
7333097	A0A0H3C628	CCNA_00967	CCNA_00967	TetR-family transcriptional regulator	3.28667	2.80785	2.34726	2.06885	0.591143	1.97274	-	0	Sensing	-
7330501	A0A0H3C624	CCNA_00693	CCNA_00693	heat shock protein 15	3.26496	2.8698	2.34491	2.25646	-0.175161	2.21683	-	1	Repair / maintenance	Chaperones and folding catalysts
7331552	A0A0H3C6Z4	CCNA_01574	CCNA_01574	arsenic resistance protein arsH	3.24362	2.8229	2.37075	2.05371	-0.21972	2.41545	-0.324005	1	Repair / maintenance	Other
7332393	A0A0H3C2V3	CCNA_00139	chlI	magnesium chelatase subunit ChlI-like ATPase	3.22718	3.08142	2.2349	2.0765	0.0894652	2.49579	-	0	Metabolism	-
7331691	A0A0H3CAP6	CCNA_02456	CCNA_02456	ribonuclease III	3.21971	1.75518	2.41704	0.974857	0.462656	2.25143	-	0	Proliferative functions	-
7332112	A0A0H3C536	CCNA_00022	CCNA_00022	putative aerobic-type carbon monoxide dehydrogenase, small subunit CoxS	3.21772	2.41569	2.07044	1.51803	-0.0554609	2.44265	1.76038	1	Unclassified	-
7330894	A0A0H3CAK7	CCNA_02733	CCNA_02733	glutaminyl-peptide cyclotransferase	3.21508	2.78792	2.42746	2.17184	0.116036	2.26667	0.250369	1	Unclassified	-
7329776	A0A0H3C6Z3	CCNA_01027	CCNA_01027	acetyltransferase	3.21464	3.00334	2.38535	2.20302	0.0578678	2.5755	-	0	Unclassified	-
7333096	B8H292	CCNA_00966	pdxH	pyridoxamine 5'-phosphate oxidase	3.21201	2.68101	2.32398	2.03902	-0.0718208	2.05204	1.43022	0	Metabolism	-
7331655	A0A0H3CAL7	CCNA_02422	CCNA_02422	short chain dehydrogenase	3.2095	2.37635	2.66384	1.78731	0.610986	2.54785	1.83306	0	Metabolism	-
7333452	A0A0H3CBF8	CCNA_02201	CCNA_02201	nucleoside 2-deoxyribosyltransferase	3.19446	2.79503	2.24297	2.0952	1.30181	2.10862	1.96541	0	Metabolism	-
7332150	A0A0H3C5V1	CCNA_00060	CCNA_00060	mitochondrial-type Fe-S cluster assembly protein NFU	3.18327	2.92443	3.15701	2.74621	-0.347933	3.12935	0.944597	1	Repair / maintenance	Other
7331828	A0A0H3C750	CCNA_01373	CCNA_01373	hypothetical protein	3.18243	2.91097	2.24464	2.20621	-0.511123	2.41692	1.28403	0	Unclassified	-
7332829	A0A0H3C7P2	CCNA_00742	CCNA_00742	HAD superfamily sugar phosphatase	3.17845	2.7649	2.34886	2.08712	-0.246545	2.56794	0.919145	1	Metabolism	-
7332149	B8GXF0	CCNA_00059	CCNA_00059	oxygen-insensitive NADH nitroreductase	3.17322	3.00937	3.12726	2.74905	-0.151558	2.93759	1.60449	0	Metabolism	-
7333524	A0A0H3CC68	CCNA_03070	CCNA_03070	4-oxalocrotonate tautomerase	3.17311	2.71317	2.12405	2.01828	-0.407542	2.06286	-	0	Metabolism	-
7332316	A0A0H3CA94	CCNA_02362	CCNA_02362	GAF domain-containing protein	3.17109	3.01387	2.39858	2.26031	-0.289293	2.60386	1.12561	0	Metabolism	-
7333225	A0A0H3C6X6	CCNA_01550	cysD	sulfate adenylyltransferase subunit 2	3.16973	2.63726	2.00029	2.03077	-0.359964	1.96025	1.10571	0	Metabolism	-
7330992	A0A0H3CBJ9	CCNA_03154	CCNA_03154	PAS-family sensor histidine kinase/receiver protein	3.1589	2.67186	2.17838	1.81653	-0.672281	2.08788	-	1	Sensing	-
7333254	A0A0H3CB37	CCNA_02965	CCNA_02965	cell wall hydrolase family protein	3.13255	3.1056	2.52149	2.45539	-0.0262338	2.72743	0.754466	1	Cell morphogenesis	-
7330515	A0A0H3C638	CCNA_00706	CCNA_00706	hypothetical protein	3.13116	2.25767	2.6982	1.74197	0.258803	2.55464	-	0	Unclassified	-
7329938	A0A0H3C830	CCNA_00897	CCNA_00897	hypothetical protein	3.12974	3.57832	2.85331	3.05049	-0.370738	2.43837	-	1	Unclassified	-
7329793	A0A0H3C8H8	CCNA_01044	CCNA_01044	AcrR-family transcriptional regulator	3.12817	2.88502	2.4356	2.23611	0.0490255	2.06278	-	0	Sensing	-
7330991	A0A0H3CAW2	CCNA_03153	CCNA_03153	biofilm formation and stress response factor BsmA	3.12573	2.66941	2.33985	1.93938	-0.299732	2.19682	0.892227	1	Cell morphogenesis	-
7332181	A0A0H3C4T6	CCNA_00491	folE	GTP cyclohydrolase I	3.11998	3.00725	2.59652	2.60829	-0.486983	2.49918	0.0987053	1	Metabolism	-
7331997	A0A0H3CG21	CCNA_03799	CCNA_03799	short chain dehydrogenase	3.11976	2.78155	2.33832	2.10968	0.111282	2.23436	2.01326	0	Metabolism	-
7331656	A0A0H3CC23	CCNA_02423	CCNA_02423	hypothetical protein	3.09511	2.31928	2.58418	1.89558	0.788944	2.81837	0.966878	0	Unclassified	-
7330895	A0A0H3CBB9	CCNA_02734	CCNA_02734	serine acetyltransferase	3.08459	2.79033	2.3684	2.24039	0.0552686	2.41656	0.551807	1	Metabolism	-
7333071	A0A0H3C6U5	CCNA_00941	mnmA	tRNA (5-methylaminomethyl-2-thiouridylate)-methyltransferase MnmA	3.07123	2.74659	2.20604	2.08374	0.224545	2.13729	1.09628	1	Proliferative functions	-
7330502	A0A0H3C6D8	CCNA_00694	CCNA_00694	ATP-dependent DNA helicase	3.06617	2.78066	2.33963	2.21868	0.0309987	1.98304	0.776823	1	Proliferative functions	-
7329766	A0A0H3C6Y6	CCNA_01017	CCNA_01017	acyl-CoA synthetase	3.04426	2.58477	1.95119	1.73536	0.23763	1.91533	-	0	Metabolism	-
7331695	A0A0H3CAI2	CCNA_02460	CCNA_02460	hypothetical protein	3.04346	2.60033	1.91074	1.7569	-0.0477926	2.18384	0.178613	1	Unclassified	-
7329744	A0A0H3CDN9	CCNA_03653	CCNA_03653	thioredoxin	3.02907	2.70814	2.31928	2.2621	-0.325543	2.53338	1.31599	1	Repair / maintenance	Chaperones and folding catalysts
7330714	A0A0H3C5I7	CCNA_00262	CCNA_00262	ketopantoate reductase panE/ApbA family protein	3.02902	1.91852	2.15828	1.43841	0.688217	1.65341	-0.370741	0	Metabolism	-
7333550	A0A0H3CC95	CCNA_03096	CCNA_03096	TonB-dependent receptor	3.02873	2.66633	2.07744	1.92506	0.134736	1.99579	1.82772	0	Non-protein membrane transport	-
7329693	A0A0H3CDJ7	CCNA_03610	CCNA_03610	methyltransferase	3.01478	2.66703	2.25127	2.07834	0.422417	2.55015	1.27963	1	Unclassified	-
7332930	A0A0H3CAW6	CCNA_02580	CCNA_02580	rubredoxin	3.01036	2.41102	1.79445	2.02808	-0.420927	2.09397	-	0	Unclassified	-
7331996	A0A0H3CEE4	CCNA_03798	CCNA_03798	tRNA 2-methylthioadenosine synthase-like protein	3.00984	2.72064	2.18763	2.03643	-0.260815	2.11309	0.855957	0	Proliferative functions	-
7329680	A0A0H3CCM0	CCNA_03597	CCNA_03597	acetylglutamate kinase	3.00821	2.56018	2.02029	1.69501	-0.377975	2.22169	0.942651	1	Metabolism	-
7330248	A0A0H3C677	CCNA_00202	CCNA_00202	DesA-family fatty acid desaturase	3.0065	2.68681	2.10678	1.96939	-0.292434	1.9344	0.397985	1	Metabolism	-
7331829	A0A0H3C7S0	CCNA_01374	CCNA_01374	Fe-S cluster assembly ABC-type transport system, permease and ATPase components	2.99156	2.68609	2.04851	1.98366	-0.639467	2.01395	1.13852	0	Non-protein membrane transport	-
7329893	A0A0H3C6P1	CCNA_00853	CCNA_00853	3-isopropylmalate dehydrogenase	2.98063	2.34216	2.01145	1.59403	0.0122989	1.85908	2.10399	0	Metabolism	-
7331532	A0A0H3C8S5	CCNA_01161	CCNA_01161	proton/sodium-glutamate symport protein	2.96929	2.09989	1.55123	1.60074	-0.219448	1.5346	0.569742	0	Non-protein membrane transport	-
7331993	A0A0H3CCK0	CCNA_03795	CCNA_03795	tellurium resistance protein terB	2.96139	2.75806	2.5762	2.33769	-0.860469	2.3455	-	1	Repair / maintenance	Other
7332404	A0A0H3C2W3	CCNA_00150	CCNA_00150	PDZ domain family protein	2.95851	2.39613	2.15695	1.96621	0.910576	2.03147	2.15593	1	Unclassified	-
7329679	A0A0H3CC00	CCNA_03596	CCNA_03596	SWIM zinc finger family protein	2.94792	2.54883	2.07273	1.64411	-0.373992	2.22759	1.32618	1	Unclassified	-
7332281	A0A0H3C8S9	CCNA_02327	CCNA_02327	ABC transporter permease protein	2.93894	2.47195	2.20024	2.00122	-0.480279	2.26552	0.665686	1	Non-protein membrane transport	-
7332438	A0A0H3C949	CCNA_03441	CCNA_03441	transposase	2.91794	2.26897	2.6319	2.01712	0.626694	1.32146	-	1	Repair / maintenance	Other
7330337	A0A0H3CCT2	CCNA_03314	CCNA_03314	ferredoxin-NADP reductase	2.91635	2.65394	2.10124	1.95947	-0.150065	2.27901	1.16355	1	Metabolism	-
7333416	A0A0H3C961	CCNA_02166	CCNA_02166	uracil DNA glycosylase superfamily protein	2.89522	2.46635	2.00576	1.79528	-0.0894547	1.80125	0.84343	0	Unclassified	-
7331185	A0A0H3CBN0	CCNA_02860	CCNA_02860	DnaJ-class molecular chaperone	2.89245	2.74663	2.39652	2.26956	-0.214796	2.3942	1.37998	1	Repair / maintenance	Chaperones and folding catalysts
7331995	A0A0H3CE42	CCNA_03797	CCNA_03797	glutathione-dependent formaldehyde-activating enzyme	2.88032	2.57152	1.9161	1.84189	-0.615041	1.91911	0.797644	0	Metabolism	-
7332524	A0A0H3CDB4	CCNA_03526	CCNA_03526	hypothetical protein	2.86881	2.65335	2.06727	2.09087	-0.152088	2.57093	-	0	Unclassified	-
7330135	A0A0H3C6G1	CCNA_01406	CCNA_01406	metal-dependent hydrolase	2.84838	2.18185	2.3764	1.54022	1.17324	2.14703	0.534934	1	Unclassified	-
7333430	A0A0H3CBE0	CCNA_02180	CCNA_02180	iron-sulfur cluster assembly/repair protein ApbC	2.82294	2.53842	2.09317	1.89148	-0.30748	1.86823	1.41444	1	Cell morphogenesis	-
7332525	A0A0H3CDJ0	CCNA_03527	CCNA_03527	glutamate-cysteine ligase family 2	2.80388	2.65881	2.29305	2.21221	-0.100634	2.48565	1.25074	1	Metabolism	-
7333093	A0A0H3C6V9	CCNA_00963	CCNA_00963	organic hydroperoxide resistance protein	2.79656	2.41803	1.98977	1.76865	-0.0279172	2.27105	1.17129	1	Repair / maintenance	Other
7331795	A0A0H3C939	CCNA_01340	CCNA_01340	major facilitator superfamily transporter	2.78764	2.72288	2.20654	2.10919	-0.419247	2.09275	0.623681	1	Non-protein membrane transport	-
7330918	A0A0H3CBF9	CCNA_02756	CCNA_02756	competence/damage-inducible protein CinA	2.78138	2.42414	1.9411	1.64366	-0.333023	1.62261	0.946584	0	Unclassified	-
7331805	A0A0H3C949	CCNA_01350	CCNA_01350	transposase DDE domain protein	2.77968	2.18788	2.55631	1.95902	0.483703	1.27198	-	0	Repair / maintenance	Other
7332489	A0A0H3CBQ8	CCNA_03492	CCNA_03492	M50-like Site-2 protease	2.77805	2.39616	1.91003	1.61296	-0.300451	1.81385	1.59008	0	Repair / maintenance	Peptidases
7332828	A0A0H3C6G7	CCNA_00741	CCNA_00741	3-hydroxybutyryl-CoA dehydratase	2.77275	2.47248	2.00514	1.81274	-0.307883	2.35772	1.25146	1	Metabolism	-
7330139	A0A0H3C9A6	CCNA_01410	CCNA_01410	cyclohexanone monooxygenase	2.76941	2.46597	2.30471	1.86616	0.432816	2.42633	-	0	Metabolism	-
7332776	A0A0H3CB72	CCNA_02673	uvrA	excinuclease ABC subunit A	2.76206	2.66458	2.16164	2.12569	-0.336224	2.38966	1.35396	1	Repair / maintenance	DNA repair and recombination
7331903	A0A0H3C949	CCNA_03708	CCNA_03708	transposase	2.75578	2.10085	2.46363	1.90479	0.428505	1.22596	-	0	Repair / maintenance	Other
7332945	A0A0H3CCI4	CCNA_02595	CCNA_02595	Zn finger TFIIB-family transcription factor	2.73511	2.68614	2.55828	2.5158	0.0513715	2.25241	0.775803	1	Sensing	-
7332902	B8GZM8	CCNA_02552	clpS	ATP-dependent Clp protease adaptor protein ClpS	2.7258	2.61227	1.99279	2.00724	-0.692437	2.26237	-	1	Repair / maintenance	Peptidases
7330876	A0A0H3CCW7	CCNA_02716	CCNA_02716	ABC transporter substrate-binding protein	2.72516	2.33614	1.94714	1.69372	-0.208308	1.46951	1.58212	0	Non-protein membrane transport	-
7331998	B8GVW2	CCNA_03800	dapF	diaminopimelate epimerase	2.72462	2.43973	2.07799	1.81244	0.200849	2.0043	1.37997	0	Metabolism	-
7333110	A0A0H3C949	CCNA_00978	CCNA_00978	transposase, DDE family	2.72048	2.10081	2.40876	1.88018	0.37364	1.19544	-	0	Repair / maintenance	Other
7332944	B8H051	CCNA_02594	htpX	heat shock endopeptidase HtpX	2.71126	2.68378	2.57478	2.37087	0.237402	2.26157	0.994121	1	Repair / maintenance	Peptidases
7330134	A0A0H3C9A1	CCNA_01405	CCNA_01405	GIY-YIG domain protein	2.70851	2.08164	1.92236	1.33964	1.0186	1.84719	0.962807	0	Unclassified	-
7333224	A0A0H3C9Q7	CCNA_01549	cysC	sulfate adenylyltransferase subunit 1/adenylylsulfate kinase	2.70456	2.01938	1.47005	1.51668	-0.30842	1.28512	1.06135	0	Metabolism	-
7332827	A0A0H3C659	CCNA_00740	CCNA_00740	riboflavin kinase/FMN adenylyltransferase	2.70392	2.34359	1.9698	1.78955	-0.477838	2.18561	1.26391	1	Metabolism	-
7333463	A0A0H3CBG7	CCNA_02212	CCNA_02212	gluconolactonase	2.69144	3.05559	2.23374	2.54352	0.402159	2.21816	-	0	Metabolism	-
7332219	A0A0H3C4W5	CCNA_00529	CCNA_00529	hypothetical protein	2.67747	2.38917	2.07	2.01219	0.526467	2.03495	1.44879	0	Unclassified	-
7332531	A0A0H3CF72	CCNA_03533	CCNA_03533	multidrug resistance ABC transporter, ATP-binding and permease components	2.67248	2.38482	1.94528	1.78323	0.07361	1.85466	1.29876	0	Non-protein membrane transport	-
7330877	A0A0H3C9U1	CCNA_02717	malK	maltose/maltodextrin transport ATP-binding protein malK	2.67241	2.23914	1.8516	1.5994	-0.099522	1.37838	1.21532	0	Non-protein membrane transport	-
7330060	A0A0H3C9F5	CCNA_01920	mfd	transcription-repair coupling factor Mfd	2.67229	2.49635	1.97256	1.90933	-0.352338	1.78081	1.24398	1	Repair / maintenance	DNA repair and recombination
7330807	A0A0H3CCJ7	CCNA_03213	CCNA_03213	polyhydroxyalkanoic acid system protein	2.65094	2.38613	1.72984	1.57161	-0.307202	1.47011	1.70675	1	Unclassified	-
7329911	A0A0H3C805	CCNA_00871	CCNA_00871	carbon-nitrogen hydrolase family protein	2.64444	2.34952	1.9375	1.66975	-0.530665	1.89896	0.913625	1	Metabolism	-
7332611	A0A0H3C9C8	CCNA_02249	CCNA_02249	conserved hypothetical cytosolic protein	2.63113	2.39533	1.6259	1.60318	0.0476956	1.74242	1.51242	1	Unclassified	-
7332488	A0A0H3CF30	CCNA_03491	CCNA_03491	gluconate 5-dehydrogenase (Ga5DH)-related protein	2.61896	2.18239	1.87464	1.41553	0.146528	1.81204	0.955179	0	Metabolism	-
7332448	A0A0H3CBM4	CCNA_03451	CCNA_03451	hypothetical protein	2.60373	1.872	1.42822	1.67965	-0.286918	1.50686	-	0	Unclassified	-
7330878	A0A0H3CAJ5	CCNA_02718	tauC	taurine transport system permease protein tauC	2.60281	2.11691	1.69846	1.49451	-0.2798	1.32952	0.79103	0	Non-protein membrane transport	-
7330051	A0A0H3C7Q3	CCNA_01912	CCNA_01912	protein ydhR precursor	2.60029	1.53998	1.7808	1.24808	0.238523	1.27645	1.44418	0	Unclassified	-
7332009	A0A0H3CCL0	CCNA_03811	CCNA_03811	LysR-family transcriptional regulator	2.59707	2.75577	2.18253	2.31542	-0.0585493	2.2904	0.175175	1	Sensing	-
7330395	A0A0H3CB28	CCNA_02089	CCNA_02089	hypothetical protein	2.58124	2.28495	1.96831	1.76291	-0.0440578	1.90419	-	0	Unclassified	-
7332477	A0A0H3CDD8	CCNA_03480	CCNA_03480	triphenylmethane reductase (TMR)-like protein	2.57396	2.07507	1.76046	1.32446	-0.102832	1.68035	1.041	0	Metabolism	-
7332565	A0A0H3CCJ4	CCNA_03567	CCNA_03567	acyl-CoA dehydrogenase	2.55511	1.72072	2.02198	1.52311	-0.272614	1.20305	-	0	Metabolism	-
18668843	-	CCNA_R0123	CCNA_R0123	ncRNA	2.5543	2.22404	1.80203	1.72445	-0.443692	1.70296	-	0	Non-coding RNAs	-
7329912	A0A0H3C4T7	CCNA_00872	CCNA_00872	glutaredoxin	2.55354	2.21615	1.79214	1.60877	-0.786308	1.93434	0.923693	1	Repair / maintenance	Chaperones and folding catalysts
7332407	B8GXP4	CCNA_00153	grpE	adenine nucleotide exchange factor GrpE	2.55099	2.467	2.35554	2.10341	-0.146524	2.37137	1.3787	1	Repair / maintenance	Chaperones and folding catalysts
7332106	A0A0H3C497	CCNA_00016	moaE	molybdopterin converting factor, large subunit	2.54906	2.31719	1.82784	1.80729	-0.128242	1.9718	0.844281	1	Metabolism	-
7330789	B8H3C3	CCNA_03195	rpoH	RNA polymerase sigma factor RpoH	2.54102	2.76659	2.48724	2.61648	-4.48233	5.41014	1.03433	1	Proliferative functions	-
18668831	-	CCNA_R0119	CCNA_R0119	ncRNA	2.54019	2.61772	1.94091	2.23656	-0.282239	2.36164	-	1	Non-coding RNAs	-
7332941	A0A0H3CA63	CCNA_02591	CCNA_02591	glutaredoxin	2.5348	2.58133	2.36231	2.44765	-0.418494	1.99544	0.891518	1	Repair / maintenance	Chaperones and folding catalysts
7333259	A0A0H3CAF4	CCNA_02970	CCNA_02970	putative thiol-disulfide oxidoreductase	2.52614	2.09392	1.52326	1.53988	-0.0148233	1.68957	1.73723	1	Unclassified	-
18668948	A0A0H3J1S3	CCNA_03987	CCNA_03987	hypothetical protein	2.51549	2.699	2.24183	2.47829	0.730155	2.36519	-	0	Unclassified	-
7333368	B8GX12	CCNA_02037	lon	ATP-dependent endopeptidase Lon	2.51129	2.04	1.84584	1.56316	-0.726202	1.55062	1.08972	1	Repair / maintenance	Peptidases
7330061	A0A0H3CAN3	CCNA_01921	CCNA_01921	Sdh5 family flavination protein	2.4997	2.38691	1.96688	1.74171	-0.358969	1.82395	1.43065	1	Metabolism	-
7330358	B8H444	CCNA_03334	ftsH	cell division protein FtsH	2.49177	2.17502	2.07378	1.71088	-0.367445	1.54061	1.46742	1	Repair / maintenance	Peptidases
7331665	A0A0H3C921	CCNA_02431	hisD	histidinol dehydrogenase	2.47667	2.11821	1.61164	1.41819	-0.177788	1.63168	1.21095	1	Metabolism	-
7330539	A0A0H3C5T9	CCNA_00412	CCNA_00412	CoA pyrophosphatase	2.47435	2.10084	1.67643	1.50873	0.184123	1.66347	0.81284	0	Metabolism	-
7332107	A0A0H3C533	CCNA_00017	moaD	molybdopterin converting factor, small subunit	2.46941	2.31813	1.76301	1.67859	-0.140906	1.85374	-	1	Metabolism	-
7332818	B8H173	CCNA_00731	mutL	DNA mismatch repair protein mutL	2.46802	2.17207	1.63413	1.59343	-0.383988	1.26252	0.699756	1	Repair / maintenance	DNA repair and recombination
7332942	A0A0H3CAX7	CCNA_02592	CCNA_02592	thioesterase	2.46664	2.48114	2.21618	2.24324	-0.23326	1.96017	1.43613	1	Unclassified	-
7332645	A0A0H3CBN9	CCNA_02279	CCNA_02279	disulfide bond formation protein B	2.46288	2.01188	1.75495	1.57221	-0.292595	1.54235	1.50475	1	Repair / maintenance	Chaperones and folding catalysts
7333527	A0A0H3CAP2	CCNA_03073	CCNA_03073	hypothetical protein	2.4294	1.55375	1.47027	1.11408	0.235477	1.75955	-	0	Unclassified	-
7329937	A0A0H3C6R9	CCNA_00896	CCNA_00896	hypothetical protein	2.42706	2.07907	1.56197	1.52872	0.0839398	1.58283	-	1	Unclassified	-
7330869	A0A0H3CBA0	CCNA_02709	CCNA_02709	CBS domain containing protein	2.41925	1.99582	1.24218	1.06687	0.0410496	1.17482	-	0	Unclassified	-
7330240	B8GY65	CCNA_00195	leuD	3-isopropylmalate dehydratase small subunit	2.41603	2.11981	1.79244	1.56799	-0.306942	1.37257	1.23731	0	Metabolism	-
7331060	A0A0H3C3E4	CCNA_00361	CCNA_00361	hot dog superfamily thioesterase	2.40745	2.02669	1.69897	1.41178	0.309113	1.51712	0.796449	1	Metabolism	-
7330531	B8H164	CCNA_00722	groS	chaperonin GroES	2.39302	2.55539	2.36298	2.29329	1.83228	1.99967	1.23134	1	Repair / maintenance	Chaperones and folding catalysts
7330241	B8GY66	CCNA_00196	leuC	3-isopropylmalate dehydratase large subunit	2.38623	2.02697	1.83132	1.50958	-0.147044	1.35147	1.20524	0	Metabolism	-
7330530	B8H163	CCNA_00721	groL	chaperonin GroEL	2.37942	2.62661	2.42096	2.25253	1.77561	1.96368	1.17317	1	Repair / maintenance	Chaperones and folding catalysts
7332646	A0A0H3C8N7	CCNA_02280	coq7	2-polyprenyl-3-methyl-6-methoxy-1,4-benzoquinol hydroxylase	2.37085	1.95218	1.77581	1.481	-0.331166	1.42424	-0.358024	1	Metabolism	-
7329678	A0A0H3CFD5	CCNA_03595	CCNA_03595	S-adenosylmethionine-dependent methyltransferase	2.34635	2.00399	1.4512	1.1621	-0.0977742	1.60688	-	1	Unclassified	-
7329936	A0A0H3C6K5	CCNA_00895	CCNA_00895	hypothetical protein	2.33416	1.81676	1.57297	1.26014	-0.294422	1.506	-0.353363	1	Unclassified	-
7332705	A0A0H3CE89	CCNA_03857	CCNA_03857	Tim44-like domain protein	2.33316	2.06153	1.97264	1.72401	-0.631794	1.99115	1.51158	1	Unclassified	-
7330706	A0A0H3C451	CCNA_00254	CCNA_00254	RarD family membrane permease	2.31974	1.70881	1.2751	1.15901	-0.150982	1.10918	-	0	Non-protein membrane transport	-
7332108	A0A0H3C5R8	CCNA_00018	moaA	molybdenum cofactor biosynthesis protein A	2.29986	2.25899	1.60061	1.63948	-0.0400401	1.80141	0.901868	1	Metabolism	-
7330239	A0A0H3C5D2	CCNA_00194	CCNA_00194	Antibiotic biosynthesis monooxygenase family protein	2.29012	2.03115	1.68357	1.49553	-0.208288	1.14924	-	0	Unclassified	-
7332895	B8GWX0	CCNA_00013	glnD	protein-PII uridylyltransferase	2.28085	1.97375	1.70815	1.53176	-0.621304	1.29438	1.00254	1	Metabolism	-
7332704	A0A0H3CDC9	CCNA_03856	CCNA_03856	membrane-bound lytic murein transglycosylase A	2.26532	2.09551	1.85522	1.69059	-0.352275	1.76848	1.2979	1	Cell morphogenesis	-
7332554	A0A0H3CF96	CCNA_03556	CCNA_03556	multidrug efflux system protein	2.25274	2.47558	1.91667	2.06247	0.0743761	1.53758	-	1	Non-protein membrane transport	-
7331866	A0A0H3CDZ7	CCNA_03672	CCNA_03672	superoxide dismutase	2.25038	2.17603	2.00752	1.9431	-0.545147	1.56055	1.43641	1	Repair / maintenance	Other
7330538	A0A0H3C596	CCNA_00411	CCNA_00411	hypothetical protein	2.23107	2.0129	1.56963	1.59211	0.0667351	1.63221	0.610068	0	Unclassified	-
7330238	A0A0H3C4N8	CCNA_00193	leuB	3-isopropylmalate dehydrogenase	2.23065	1.81253	1.66156	1.29663	-0.527485	1.14623	1.04361	0	Metabolism	-
7332406	B8GXP3	CCNA_00152	hrcA	winged helix-turn-helix transcription repressor HrcA	2.21867	2.13876	1.7839	1.71163	0.256669	1.80656	0.921088	1	Sensing	-
7330263	A0A0H3C693	CCNA_00217	CCNA_00217	thiol:disulfide interchange protein DsbD	2.20021	1.78228	1.47542	1.17251	0.00749061	1.15577	1.55424	0	Repair / maintenance	Chaperones and folding catalysts
7329891	A0A0H3C5Q7	CCNA_00851	CCNA_00851	periplasmic multidrug efflux lipoprotein precursor	2.19575	1.9756	1.87994	1.57265	0.202766	1.37025	1.48289	1	Cell morphogenesis	-
7332357	A0A0H3C2R7	CCNA_00103	CCNA_00103	gamma-glutamyltranspeptidase	2.18808	1.80736	1.46401	1.07497	-0.284923	1.35014	0.209273	0	Repair / maintenance	Peptidases
7332506	A0A0H3CBS2	CCNA_03509	CCNA_03509	zinc protease	2.18797	2.16879	1.7135	1.69249	0.13294	1.77998	1.38579	1	Repair / maintenance	Peptidases
7331822	A0A0H3C745	CCNA_01367	CCNA_01367	nicotinate-nucleotide--dimethylbenzimidazole phosphoribosyltransferase	2.16511	1.93863	1.4312	1.19942	0	1.56141	0.832445	0	Metabolism	-
7331519	A0A0H3C7F0	CCNA_01148	CCNA_01148	hypothetical protein	2.16346	1.82507	1.31685	1.19836	0.273795	1.04887	-	0	Unclassified	-
7331034	A0A0H3C3C0	CCNA_00335	CCNA_00335	putative secreted protein	2.16253	1.73336	1.35763	1.0637	-0.0994672	1.62718	-	0	Unclassified	-
18668869	-	CCNA_R0141	CCNA_R0141	ncRNA	2.15172	1.60804	1.19311	0.981988	-0.257744	1.39195	-	0	Non-coding RNAs	-
7332306	A0A0H3CA84	CCNA_02352	CCNA_02352	membrane-bound aldehyde dehydrogenase, large subunit	2.14745	1.61243	1.42997	1.05757	-0.367833	1.53604	0.805015	0	Metabolism	-
7333248	A0A0H3CAE6	CCNA_02959	CCNA_02959	Zn-dependent hydrolase, glyoxalase II family	2.14671	1.32625	1.16956	0.792513	0.119982	1.47438	-	0	Unclassified	-
7332278	B8GYL6	CCNA_02324	hsp33	heat shock protein 33 hsp33	2.14383	2.50011	1.74726	2.05684	-0.0327586	2.01979	0.649383	1	Repair / maintenance	Chaperones and folding catalysts
7333372	B8GX16	CCNA_02041	clpP	ATP-dependent endopeptidase clp, proteolytic subunit ClpP	2.13418	1.62509	1.46719	1.21112	-0.593776	1.14822	1.18821	1	Repair / maintenance	Peptidases
7330073	A0A0H3C8K2	CCNA_01933	CCNA_01933	hypothetical protein	2.11306	1.87872	1.65142	1.41469	0.106835	1.49421	1.10604	1	Unclassified	-
7329935	A0A0H3C5U8	CCNA_00894	ispG	1-hydroxy-2-methyl-2-(E)-butenyl 4-diphosphate synthase	2.10543	1.79911	1.3856	1.29155	0.150897	1.43581	1.18156	1	Metabolism	-
7330617	B8GZS0	CCNA_00489	hisI	phosphoribosyl-AMP cyclohydrolase	2.10102	1.96457	1.61093	1.52882	0.212079	1.72263	1.13655	0	Metabolism	-
7330616	A0A0H3C6Z1	CCNA_00488	CCNA_00488	amino acid efflux permease	2.0971	1.94835	1.58561	1.52618	-0.00218201	1.67929	-	0	Non-protein membrane transport	-
7331132	A0A0H3CBI2	CCNA_02808	CCNA_02808	hypothetical protein	2.0948	1.1277	1.64752	1.02529	-0.133944	1.70675	-	0	Unclassified	-
7332694	A0A0H3CG67	CCNA_03846	CCNA_03846	hypothetical protein	2.0944	1.99237	1.60472	1.54871	-0.085749	1.73985	-	0	Unclassified	-
7333559	A0A0H3CDY5	CCNA_03105	CCNA_03105	DnaJ domain protein	2.08873	1.90926	1.69135	1.46436	0.031782	1.45589	0.475614	1	Repair / maintenance	Chaperones and folding catalysts
7332408	A0A0H3C3W6	CCNA_00154	CCNA_00154	hypothetical protein	2.08817	2.33567	2.19523	1.92556	-0.210335	2.08314	-	0	Unclassified	-
7332156	A0A0H3C2M9	CCNA_00066	CCNA_00066	Rieske (2Fe-2S) domain protein	2.08448	1.7792	1.54262	1.15422	-0.0931812	1.31195	-	0	Unclassified	-
7330944	A0A0H3CBI3	CCNA_02782	CCNA_02782	hypothetical protein	2.08219	1.94066	1.34193	1.62551	0.144872	1.86155	-	0	Unclassified	-
7330046	A0A0H3C7G7	CCNA_00647	nrtD	nitrate transport ATP-binding protein nrtD	2.07895	1.9393	1.31095	1.27196	-0.220959	1.33725	-	0	Metabolism	-
7330075	A0A0H3C9H0	CCNA_01935	CCNA_01935	FeS assembly SUF system protein	2.07681	1.86094	1.51735	1.46849	-0.238741	1.56918	0.555661	1	Repair / maintenance	Other
7329914	A0A0H3C6I4	CCNA_00874	bioC	biotin synthesis protein bioC	2.07315	1.58105	1.15937	0.954175	-0.130891	1.02947	0.833586	0	Metabolism	-
7332563	A0A0H3CBX0	CCNA_03565	CCNA_03565	hypothetical protein	2.06575	1.27888	1.40926	0.958131	0.273941	1.4914	-0.373461	1	Unclassified	-
7330527	A0A0H3C4F9	CCNA_00718	CCNA_00718	abortive infection protein	2.05985	2.13098	1.32183	1.63721	0.397069	1.51411	-	0	Repair / maintenance	Other
7333548	A0A0H3CAR4	CCNA_03094	CCNA_03094	citrate lyase beta subunit	2.04122	2.02282	1.49392	1.42996	0.574442	1.23584	-0.288162	0	Metabolism	-
7329778	A0A0H3C8G4	CCNA_01029	CCNA_01029	alpha-L-rhamnosidase	2.04015	1.76436	1.3222	1.11935	-0.655151	1.22563	-0.58527	0	Metabolism	-
7329890	A0A0H3C4R5	CCNA_00850	acrB2	cation/multidrug efflux pump acrB2	2.03939	1.95793	1.75042	1.55241	-0.0349696	1.11544	1.48756	1	Non-protein membrane transport	-
7331016	A0A0H3CE56	CCNA_03178	CCNA_03178	MerR-family transcriptional regulator	2.01299	1.44933	1.54626	1.0652	-0.216863	1.42668	-	0	Metabolism	-
7331131	A0A0H3CAR8	CCNA_02807	CCNA_02807	nickel-cobalt-cadmium resistance protein NccB	2.01133	1.12174	1.69488	1.01087	-0.127553	1.70263	1.28456	0	Non-protein membrane transport	-
7332159	A0A0H3C563	CCNA_00069	tsaD	O-sialoglycoprotein endopeptidase	2.00962	1.76019	1.28236	1.2339	-0.266558	1.34145	0.168421	0	Proliferative functions	-
7330393	B8GX62	CCNA_02087	CCNA_02087	deoxyguanosinetriphosphate triphosphohydrolase	2.00348	1.7927	1.59321	1.3695	-0.081127	1.33755	0.402759	1	Metabolism	-
7332216	A0A0H3C618	CCNA_00526	CCNA_00526	BMFP membrane fusogenic protein	1.99873	1.71816	1.36504	1.35636	-0.180786	1.52164	0.966168	1	Unclassified	-
7329889	A0A0H3C7Y7	CCNA_00849	CCNA_00849	outer membrane efflux protein	1.98992	1.94254	1.7851	1.48012	-0.142323	1.19848	1.2624	1	Non-protein membrane transport	-
7330377	A0A0H3CB17	CCNA_02071	CCNA_02071	protein translocase subunit YajC	1.98357	1.37578	1.37263	1.10801	-0.489459	1.3685	1.12787	1	Repair / maintenance	Other
7332695	A0A0H3CCN1	CCNA_03847	nth	endonuclease III	1.98257	1.61839	1.17295	0.784887	-0.328818	1.12474	0.0737242	0	Repair / maintenance	DNA repair and recombination
7332307	A0A0H3CAF9	CCNA_02353	CCNA_02353	membrane-bound aldehyde dehydrogenase iron-sulfur protein	1.96964	1.42999	1.22665	0.966476	-0.326979	1.4091	1.05719	0	Metabolism	-
7332842	A0A0H3C675	CCNA_00755	terB	tellurium resistance protein terB	1.96758	1.52116	1.73348	1.431	-0.101876	1.59721	-	1	Repair / maintenance	Other
7330521	A0A0H3C642	CCNA_00712	CCNA_00712	hypothetical protein	1.96518	1.67052	1.1964	1.18214	0.287894	1.15212	-	1	Unclassified	-
7330921	A0A0H3C9X3	CCNA_02759	map	methionine aminopeptidase	1.96506	1.85943	1.52244	1.55022	0.470182	1.27818	0.452328	1	Repair / maintenance	Peptidases
7332342	A0A0H3C9N8	CCNA_02387	CCNA_02387	glutathione reductase	1.95813	1.61674	1.43196	1.21475	-0.588954	1.33774	1.21108	0	Repair / maintenance	Other
7330165	A0A0H3C9C9	CCNA_01435	CCNA_01435	hypothetical protein	1.94542	1.56134	1.12863	0.966284	0.00344077	1.50494	-	0	Unclassified	-
7332000	A0A0H3CD87	CCNA_03802	CCNA_03802	serine protease, peptidase family S9A	1.93273	1.57071	1.40328	1.10653	-0.374168	1.03053	0.655429	0	Repair / maintenance	Peptidases
7330669	A0A0H3CAQ4	CCNA_02516	CCNA_02516	glutathione S-transferase	1.92917	2.51095	1.72033	1.94148	-0.0715839	2.22127	1.02884	1	Repair / maintenance	Other
7330074	A0A0H3C942	CCNA_01934	CCNA_01934	HesB protein family	1.91426	1.72741	1.51971	1.39267	-0.139989	1.40517	-	1	Proliferative functions	-
7330026	A0A0H3C7E8	CCNA_00627	CCNA_00627	hypothetical protein	1.91201	1.83193	1.0808	1.40228	0.421493	1.09378	-	0	Unclassified	-
7333253	A0A0H3CAF0	CCNA_02964	CCNA_02964	thioredoxin-disulfide reductase	1.90289	1.6839	1.61392	1.41422	-0.0700953	1.55435	1.19197	0	Metabolism	-
7330232	A0A0H3C3Z4	CCNA_00187	CCNA_00187	NUP-family purine nucleoside permease	1.90171	1.67793	1.22034	1.05535	-0.44777	1.11962	-	1	Non-protein membrane transport	-
7332157	A0A0H3C3P4	CCNA_00067	CCNA_00067	YciI-like protein	1.90065	1.67397	1.46844	1.1779	-0.367946	1.265	1.01463	0	Unclassified	-
7330912	A0A0H3CBF3	CCNA_02751	metN	ABC transporter ATP-binding protein	1.88692	1.78186	1.22715	1.04892	-0.284901	1.26484	0.72113	0	Non-protein membrane transport	-
7332843	A0A0H3C6J0	CCNA_00756	CCNA_00756	hypothetical protein	1.88188	1.73911	1.46765	1.50786	-0.534474	1.82411	-	1	Unclassified	-
7330911	A0A0H3CBD2	CCNA_02750	CCNA_02750	ABC transporter permease protein	1.87488	1.79213	1.18096	1.07599	-0.377458	1.34597	-	0	Non-protein membrane transport	-
7332505	A0A0H3CF45	CCNA_03508	CCNA_03508	ribosomal-protein-S5-alanine acetyltransferase	1.87386	1.69288	1.20431	1.11185	0.174798	1.32298	-	1	Proliferative functions	-
7330396	A0A0H3C856	CCNA_02090	CCNA_02090	exodeoxyribonuclease III	1.86715	1.56004	1.39716	1.06019	-0.0501744	1.27184	0.884995	0	Repair / maintenance	DNA repair and recombination
7332158	A0A0H3C4E8	CCNA_00068	gpsA	NAD(P)H-dependent glycerol-3-phosphate dehydrogenase	1.85307	1.59355	1.29287	1.10063	-0.267979	1.27713	1.51237	0	Metabolism	-
7331135	A0A0H3CA19	CCNA_02811	CCNA_02811	heavy metal translocating P-type ATPase	1.84981	1.05895	1.46587	0.845287	-0.289591	1.45741	0.336047	0	Non-protein membrane transport	-
7331697	B8GZD8	CCNA_02462	CCNA_02462	hypothetical protein	1.83513	1.42222	0.758476	0.923552	-0.0428427	1.14426	0.716342	1	Unclassified	-
7332523	A0A0H3CCG9	CCNA_03525	CCNA_03525	hypothetical protein	1.82765	1.66148	1.16762	1.17989	0.245592	1.3993	-	0	Unclassified	-
7330703	A0A0H3C5H5	CCNA_00251	CCNA_00251	zinc metalloprotease	1.82713	1.69666	1.26026	1.25554	0.563513	1.21438	-	1	Repair / maintenance	Peptidases
7333419	A0A0H3CA05	CCNA_02169	CCNA_02169	thioesterase superfamily protein	1.81249	1.48581	1.53361	1.01635	0.1303	1.60182	1.16821	0	Unclassified	-
7332386	A0A0H3C620	CCNA_00132	hetN	ketoacyl reductase hetN	1.80495	1.53569	1.22913	0.959071	-0.179196	1.01555	0.257183	1	Metabolism	-
7331815	A0A0H3C960	CCNA_01360	iolA	malonate-semialdehyde dehydrogenase IolA	1.80266	1.32526	1.26065	0.890257	-0.44468	1.09247	0.608323	0	Metabolism	-
7332575	A0A0H3CCK5	CCNA_03577	CCNA_03577	DNA polymerase I	1.79513	1.56215	1.15804	0.99478	-0.473544	1.01645	0.912824	0	Proliferative functions	-
18668919	-	CCNA_R0171	CCNA_R0171	ncRNA	1.79181	1.59303	1.31071	1.15511	0.319513	1.2947	-	0	Non-coding RNAs	-
7329773	A0A0H3C8F9	CCNA_01024	CCNA_01024	hypothetical protein	1.79074	1.42694	0.991046	0.798366	-0.155954	1.13506	-0.159755	1	Unclassified	-
7330908	A0A0H3CD03	CCNA_02747	CCNA_02747	ABC transporter substrate-binding protein	1.76998	1.31624	1.3337	1.06813	0.307453	1.27117	1.2344	0	Non-protein membrane transport	-
7333277	A0A0H3CC16	CCNA_02988	CCNA_02988	glyoxalase/bleomycin resistance protein, dioxygenase superfamily	1.76489	1.75994	1.0076	0.968573	-0.301395	1.01163	-	0	Metabolism	-
7331134	A0A0H3CD59	CCNA_02810	CCNA_02810	PII-like signaling protein	1.76069	1.09736	1.34235	0.74687	0.00265398	1.51972	0.341172	0	Unclassified	-
7332020	B8GVY4	CCNA_03822	mutM	formamidopyrimidine-DNA glycosylase	1.75191	1.43061	1.21594	1.04508	0.233032	1.23523	0.828713	0	Repair / maintenance	DNA repair and recombination
7332340	A0A0H3CBY3	CCNA_02385	CCNA_02385	3-deoxy-7-phosphoheptulonate synthase	1.75126	1.57462	1.31693	1.16588	-0.537102	1.26473	0.236937	0	Metabolism	-
7330552	A0A0H3C3P6	CCNA_00425	CCNA_00425	hypothetical protein	1.74531	1.32319	1.03264	0.800749	-0.218269	1.74552	-	0	Unclassified	-
7330742	A0A0H3C4Z0	CCNA_00289	CCNA_00289	hypothetical protein	1.74305	1.18986	0.768945	1.04835	0.0835776	1.09329	-	0	Unclassified	-
7332361	B8GXJ8	CCNA_00107	CCNA_00107	Trm112p-like protein	1.74223	1.50257	1.17621	1.12069	-0.251555	1.55188	0.797589	1	Proliferative functions	-
7333242	A0A0H3CAE0	CCNA_02953	CCNA_02953	N-acetyllactosaminide beta-1,6-N-acetylglucosaminyltransferase	1.72386	1.37778	0.699347	0.777588	0.0280873	1.03579	-	0	Metabolism	-
7333244	A0A0H3CBV7	CCNA_02955	CCNA_02955	putative anion permease	1.72028	1.26415	1.15073	0.76438	0.240443	1.31015	-	0	Non-protein membrane transport	-
7331809	A0A0H3C7V9	CCNA_01354	idhA	myo-inositol 2-dehydrogenase IdhA	1.70962	1.23242	1.20902	0.764198	0.121422	1.48102	0.487024	1	Metabolism	-
7331133	A0A0H3CBK5	CCNA_02809	CCNA_02809	AcrB-family cation/multidrug efflux pump	1.7055	1.01414	1.35472	0.821199	-0.305279	1.41952	0.860375	0	Non-protein membrane transport	-
7330033	A0A0H3C577	CCNA_00634	CCNA_00634	chemotaxis protein methyltransferase	1.70527	1.96961	1.06925	1.43128	-0.659112	1.09292	-	0	Cell morphogenesis	-
7332519	A0A0H3CDI5	CCNA_03522	CCNA_03522	Zn-dependent protease TldD	1.7032	1.46448	1.29877	1.07007	0.0921808	1.33126	0.288443	1	Repair / maintenance	Peptidases
7333610	A0A0H3C8X4	CCNA_01217	CCNA_01217	phosphatidylglycerophosphate synthase	1.69924	1.43702	1.11742	0.934243	-0.283446	1.2269	1.07437	1	Metabolism	-
18668935	A0A0H3J1R8	CCNA_03982	CCNA_03982	hypothetical protein	1.69557	1.4526	0.816473	0.983923	0.0920448	1.12901	-	1	Unclassified	-
7332849	A0A0H3C6J2	CCNA_00762	CCNA_00762	hypothetical protein	1.69273	1.33995	0.948654	0.731251	-0.306916	1.31085	-	0	Unclassified	-
18668912	-	CCNA_R0166	CCNA_R0166	ncRNA	1.6893	1.45243	1.02454	0.902466	-0.126884	1.04792	-	0	Non-coding RNAs	-
7330741	A0A0H3C475	CCNA_00288	CCNA_00288	ABC-type sulfate transport system, periplasmic component	1.68522	1.15912	1.02312	0.856089	-0.464167	1.26379	0.647973	0	Metabolism	-
7333612	A0A0H3C6T2	CCNA_01219	CCNA_01219	putative cytosolic protein	1.67688	1.44853	0.952846	0.942878	-0.462587	1.11152	0.150925	1	Unclassified	-
7332703	A0A0H3CCN6	CCNA_03855	CCNA_03855	MuttS related protein	1.67677	1.5255	1.12093	1.17272	0.408231	1.02846	0.322848	1	Repair / maintenance	DNA repair and recombination
7330868	A0A0H3CAI9	CCNA_02708	CCNA_02708	Rrf2 family protein	1.67538	1.53382	1.32217	1.17858	0.28274	1.31184	-0.393411	0	Sensing	-
7333603	A0A0H3C7D9	CCNA_01210	CCNA_01210	nucleotidyltransferase family protein	1.67337	1.75994	1.20502	1.23566	-0.295925	1.29589	0.891836	1	Unclassified	-
7330910	A0A0H3CAM0	CCNA_02749	CCNA_02749	hypothetical protein	1.67282	1.51538	0.912481	0.876169	-0.259466	1.12922	0.952776	0	Unclassified	-
7331645	A0A0H3CC12	CCNA_02413	CCNA_02413	acyl-CoA dehydrogenase	1.65068	1.42197	1.10922	0.975291	-0.247832	1.63563	0.885657	1	Metabolism	-
7333526	A0A0H3CDV3	CCNA_03072	CCNA_03072	TetR-family transcriptional regulator	1.64166	1.50664	0.837807	0.904482	-0.0769114	1.05223	-	1	Sensing	-
7330229	A0A0H3C662	CCNA_00185	CCNA_00185	TonB-dependent receptor	1.6403	1.45236	1.17931	1.09397	0.425993	1.67855	1.04993	0	Non-protein membrane transport	-
7332487	A0A0H3CDF0	CCNA_03490	CCNA_03490	hypothetical protein	1.6207	1.22007	1.08845	0.921389	0.152224	1.12864	-	0	Unclassified	-
7331002	B8H392	CCNA_03164	secA	protein translocase subunit secA	1.61612	1.63401	1.42909	1.41779	-0.469062	1.2811	1.10653	1	Repair / maintenance	Other
18668871	A0A0H3IXQ2	CCNA_03953	CCNA_03953	hypothetical protein	1.59215	1.26197	0.69668	0.800754	0.0450003	1.08084	-	0	Unclassified	-
7333611	A0A0H3C600	CCNA_01218	CCNA_01218	sphingosine kinase/diacylglycerol kinase-related protein	1.58999	1.39973	1.01656	0.935121	-0.527277	1.09749	0.0913835	1	Unclassified	-
7331369	A0A0H3CBU1	CCNA_02938	CCNA_02938	outer membrane protein A	1.58958	1.42853	0.89625	0.872204	0.093499	1.16512	-	0	Cell morphogenesis	-
7332943	A0A0H3CB20	CCNA_02593	CCNA_02593	hypothetical protein	1.55401	1.49696	1.02351	1.20329	0.157301	1.0659	-	0	Unclassified	-
7333590	A0A0H3C5X3	CCNA_01197	CCNA_01197	hypothetical protein	1.53853	1.5779	0.800042	0.933621	-0.383492	1.24427	-	0	Unclassified	-
7331644	A0A0H3CAK8	CCNA_02412	CCNA_02412	TonB protein	1.52672	1.288	0.914713	0.71537	0.0833944	1.57752	-	0	Non-protein membrane transport	-
7332478	A0A0H3CF19	CCNA_03481	CCNA_03481	DNA integration/recombination/inversion protein	1.51183	1.64317	1.1333	1.07782	-0.991517	1.11343	-	0	Repair / maintenance	Other
7332027	-	CCNA_R0077	CCNA_R0077	ncRNA	1.49822	1.27877	1.38334	1.07972	-0.145145	2.09297	-	1	Non-coding RNAs	-
7332562	A0A0H3CFA2	CCNA_03564	CCNA_03564	PaaI-family thioesterase-like protein	1.49426	1.11899	0.798513	0.795963	-0.214298	1.09895	-0.0458466	0	Unclassified	-
7331087	A0A0H3C6Q2	CCNA_00388	CCNA_00388	esterase lipase Family protein	1.49072	1.13071	0.979969	0.680821	-0.0133508	1.02955	-0.540634	0	Metabolism	-
7332457	A0A0H3CF02	CCNA_03460	CCNA_03460	hypothetical protein	1.47566	1.65002	1.28367	1.33326	0.380195	1.01863	-	1	Unclassified	-
7332699	A0A0H3CEI7	CCNA_03851	hisH	imidazole glycerol phosphate synthase, glutamine amidotransferase subunit	1.45856	1.25779	0.87656	0.733413	-0.3671	1.17611	0.713864	0	Metabolism	-
7330080	A0A0H3C9H3	CCNA_01940	sufB	ABC transporter-associated protein SufB	1.44325	1.4524	1.11985	1.14625	0.129992	1.10814	0.296969	1	Repair / maintenance	Other
7330082	A0A0H3C7T4	CCNA_01942	CCNA_01942	Rrf2 family protein	1.41715	1.45901	1.18806	1.21195	-0.118169	1.34848	0.427944	1	Sensing	-
7330081	A0A0H3CAQ6	CCNA_01941	CCNA_01941	cysteine desulfhydrase/Selenocysteine lyase	1.36525	1.48889	1.17789	1.18822	0.243785	1.13888	0.199685	1	Proliferative functions	-
7332014	A0A0H3CG38	CCNA_03816	CCNA_03816	peptidyl-dipeptidase DCP	1.35602	1.24174	1.49896	1.10718	-0.31351	1.50208	0.181164	0	Repair / maintenance	Peptidases
7332013	A0A0H3CEF6	CCNA_03815	CCNA_03815	GumN superfamily protein	1.24069	1.11548	1.36686	0.918559	-0.290038	1.10888	0.615306	0	Unclassified	-
7330228	A0A0H3C5C7	CCNA_00184	CCNA_00184	hypothetical protein	1.12169	1.35954	1.02502	0.916533	-0.155412	1.28042	-	0	Unclassified	-
7329812	A0A0H3C726	CCNA_01062	gmd	GDP-mannose 4,6 dehydratase	-0.583192	-0.421968	-0.278551	-0.28033	-0.154758	-0.290963	-0.115923	0	Metabolism	-
7333268	A0A0H3CDL2	CCNA_02979	CCNA_02979	cysteine desulfhydrase/selenocysteine lyase	-1.06985	-1.03144	-1.04946	-0.79389	0.0691842	-1.55614	-	0	Metabolism	-
18668921	A0A0H3IXU1	CCNA_03973	CCNA_03973	hypothetical protein	-1.11487	-1.11071	-1.16877	-1.00369	-0.103035	-1.11938	-	0	Unclassified	-
7333290	A0A0H3CDN1	CCNA_03001	CCNA_03001	hypothetical protein	-1.13643	-1.55257	-0.870686	-1.23508	0.0599374	-1.1126	-1.04668	0	Unclassified	-
7332522	A0A0H3CBT4	CCNA_03524	CCNA_03524	di-/tripeptide transporter	-1.36426	-1.27232	-1.37769	-1.18335	-0.153626	-1.40491	-0.558388	0	Non-protein membrane transport	-
7332587	A0A0H3CDS0	CCNA_03589	sigT	RNA polymerase EcfG family sigma factor sigT	-1.43617	-1.19726	-1.03538	-0.762371	0.388107	-1.56547	-1.07469	0	Proliferative functions	-
7333269	A0A0H3CAG0	CCNA_02980	kynA	tryptophan 2,3-dioxygenase	-1.44758	-1.06489	-1.40706	-1.02887	0.342436	-1.78557	-1.3807	0	Metabolism	-
7332807	A0A0H3CCV7	CCNA_02704	CCNA_02704	NADP-dependent malic enzyme	-1.45386	-1.3037	-1.03188	-0.873748	0.00771175	-1.00981	-0.571483	0	Metabolism	-
18668836	A0A0H3IXN5	CCNA_03938	CCNA_03938	hypothetical protein	-1.47356	-1.33999	-1.07084	-0.903569	0.234737	-1.22876	-0.832882	0	Unclassified	-
7330147	A0A0H3C7B0	CCNA_01418	CCNA_01418	ROS/MUCR transcriptional regulator	-1.48381	-1.24703	-0.940305	-0.858474	0.185284	-1.40687	-0.863734	0	Sensing	-
7333641	A0A0H3C8Z6	CCNA_01248	CCNA_01248	TetR-family transcriptional regulator	-1.54249	-1.30686	-1.41471	-1.09414	-0.20635	-1.01828	-1.30097	0	Sensing	-
7330001	A0A0H3C444	CCNA_00602	CCNA_00602	von Willebrand factor type A domain protein	-1.56613	-1.12107	-0.862377	-0.839459	-0.115612	-1.44381	-	0	Unclassified	-
7333576	A0A0H3C6P5	CCNA_01183	CCNA_01183	zinc dependent phospholipase C/S1-P1 nuclease-family protein	-1.62704	-1.25343	-0.999604	-0.730765	0.696256	-1.29266	-0.894864	0	Unclassified	-
7333514	A0A0H3CC57	CCNA_03060	CCNA_03060	hypothetical protein	-1.64913	-1.46386	-1.22666	-1.07272	-0.129137	-1.10113	-0.460103	0	Unclassified	-
7332582	A0A0H3CDR5	CCNA_03584	chpT	histidine phosphotransferase ChpT	-1.68737	-1.256	-0.974897	-0.845051	0.0933583	-1.10298	-0.801448	0	Cell morphogenesis	-
17829444	A0A0H3IC51	CCNA_03905	CCNA_03905	hypothetical protein	-1.6894	-1.41285	-1.39077	-1.15327	-0.316074	-1.09804	-	0	Unclassified	-
7329918	A0A0H3C5T6	CCNA_00878	CCNA_00878	ATP-dependent RNA helicase	-1.7177	-1.09067	-1.15298	-0.687009	0.707709	-1.2655	-0.726594	0	Proliferative functions	-
7329782	A0A0H3C762	CCNA_01033	CCNA_01033	FecR family protein	-1.72881	-1.29584	-1.36295	-0.921692	0.00919269	-1.33507	-1.44518	0	Sensing	-
18668955	-	CCNA_R0188	CCNA_R0188	ncRNA	-1.74308	-1.58302	-1.69076	-1.65925	0.30248	-1.22149	-	0	Non-coding RNAs	-
7332744	A0A0H3CAA4	CCNA_02642	murE	UDP-N-acetylmuramoylalanyl-D-glutamate--2, 6-diaminopimelate ligase	-1.75836	-1.65516	-1.33692	-1.44005	-0.464595	-1.14824	-0.810373	0	Cell morphogenesis	-
7332748	B8H0A3	CCNA_02646	mraZ	cell division protein MraZ	-1.797	-1.38797	-1.55878	-1.0319	0.583786	-1.05806	-0.8309	0	Cell morphogenesis	-
7332972	A0A0H3CCL1	CCNA_02622	CCNA_02622	M61 glycyl aminopeptidase	-1.79755	-1.35458	-1.37524	-1.03825	-0.155717	-1.29616	-1.08129	0	Repair / maintenance	Peptidases
7330066	A0A0H3CAN8	CCNA_01926	dgcB	GGDEF diguanylate cyclase DgcB	-1.80008	-1.38461	-1.2887	-1.12255	-0.344614	-1.01609	-1.31907	0	Cell morphogenesis	-
7332588	A0A0H3CFC9	CCNA_03590	nepR	anti-sigma factor NepR	-1.80864	-1.4242	-1.09176	-0.778004	0.472201	-1.76971	-	0	Repair / maintenance	Other
7330678	A0A0H3CAR1	CCNA_02525	pyrB	aspartate carbamoyltransferase	-1.81801	-1.30744	-1.20827	-0.908188	-0.28015	-1.11417	-0.518557	0	Metabolism	-
7333421	A0A0H3C8D8	CCNA_02171	CCNA_02171	nucleoside permease nupC	-1.83908	-1.51557	-1.26566	-1.18344	-0.308209	-1.25441	-0.67621	0	Non-protein membrane transport	-
7331526	A0A0H3C8S1	CCNA_01155	CCNA_01155	TonB-dependent outer membrane receptor	-1.87546	-1.8513	-1.19215	-1.41549	-0.580111	-1.41063	-0.718248	0	Non-protein membrane transport	-
7333498	A0A0H3CB91	CCNA_03044	CCNA_03044	CpaC-related secretion pathway protein	-1.89266	-1.30756	-1.2065	-1.06733	-0.186108	-1.297	-1.66434	0	Unclassified	-
7332343	A0A0H3C3R3	CCNA_00089	CCNA_00089	MHYT/PAS-family GGDEF/EAL protein	-1.89356	-1.56373	-1.73162	-1.35004	-0.440305	-1.55776	-	0	Sensing	-
18668830	-	CCNA_R0118	CCNA_R0118	ncRNA	-1.91176	-1.51711	-1.76081	-1.26006	0.323801	-1.59922	-	0	Non-coding RNAs	-
7332987	A0A0H3C7P5	CCNA_01258	CCNA_01258	hypothetical protein	-1.93869	-1.64816	-1.53337	-1.4886	-0.594388	-1.75287	-	0	Unclassified	-
7330619	A0A0H3CAQ7	CCNA_02467	pssZ	polyisoprenylphosphate hexose-1-phosphotransferase pssZ	-1.94934	-1.39557	-1.51757	-1.18916	-0.239338	-1.09358	-1.50088	0	Cell morphogenesis	-
7331894	B8H6A4	CCNA_03700	mscL	large-conductance mechanosensitive channel	-1.98308	-1.5246	-1.43042	-1.10874	-0.2532	-1.21354	-1.57714	0	Non-protein membrane transport	-
7330693	A0A0H3C9C6	CCNA_02540	CCNA_02540	N-acyl-L-amino acid amidohydrolase	-1.98507	-1.58908	-1.37396	-1.24584	-0.289196	-1.43232	-0.890884	0	Metabolism	-
7330821	A0A0H3CB54	CCNA_03227	CCNA_03227	TonB-dependent receptor	-1.99445	-1.70462	-1.61847	-1.43526	0.0501859	-1.62379	-1.24769	0	Non-protein membrane transport	-
7332897	A0A0H3C9D0	CCNA_02547	divK	response regulator receiver protein DivK	-2.02548	-1.34411	-1.4476	-1.10551	-0.186217	-1.4116	-0.520131	0	Cell morphogenesis	-
7332743	A0A0H3C9K8	CCNA_02641	murF	UDP-N-acetylmuramoyl-tripeptide--D-alanyl-D- alanine ligase	-2.03223	-1.9187	-1.61037	-1.6578	-0.545285	-1.39526	-0.764029	0	Cell morphogenesis	-
7330000	A0A0H3C7C5	CCNA_00601	CCNA_00601	MoxR-like ATPase	-2.0461	-1.61103	-1.50545	-0.891148	-0.248985	-1.9295	-0.93735	0	Repair / maintenance	Chaperones and folding catalysts
7332589	A0A0H3CBZ6	CCNA_03591	phyR	anti-anti sigma factor/receiver protein PhyR	-2.04745	-1.72259	-1.34071	-1.19713	0.0327333	-1.76221	-0.417268	0	Repair / maintenance	Other
7332459	A0A0H3CCC5	CCNA_03462	gcvPB	glycine cleavage system protein P, C-terminal domain	-2.05604	-1.86737	-1.40767	-1.47231	-0.792598	-1.10784	-0.709007	0	Metabolism	-
7331512	B8H3I7	CCNA_01141	recA	RecA protein	-2.05733	-1.57624	-1.55746	-0.9999	-0.199105	-1.00445	-1.18361	0	Repair / maintenance	DNA repair and recombination
7332957	A0A0H3C9I5	CCNA_02607	CCNA_02607	isocitrate dehydrogenase	-2.06804	-1.67365	-1.21056	-1.15217	-0.610642	-1.4039	-0.603987	0	Metabolism	-
7332975	B8H082	CCNA_02625	ftsQ	cell division protein FtsQ	-2.09022	-1.64054	-1.51962	-1.32363	-0.529857	-1.35856	-1.87946	0	Cell morphogenesis	-
7332460	B8H4V4	CCNA_03463	gcvPA	glycine cleavage system protein P, N-terminal domain	-2.12933	-1.86094	-1.42182	-1.49657	-0.820052	-1.08735	-0.948275	0	Metabolism	-
7332462	A0A0H3CD57	CCNA_03465	gcvT	glycine cleavage system aminomethyltransferase T	-2.13286	-1.86476	-1.47497	-1.45651	-0.77118	-1.14192	-0.5562	0	Metabolism	-
7331895	B8H6A5	CCNA_03701	ihfB	integration host factor beta-subunit	-2.14384	-1.47876	-1.48159	-1.0364	-0.130738	-1.04872	-1.05721	0	Proliferative functions	-
7333209	A0A0H3C8A7	CCNA_01535	CCNA_01535	single-strand DNA binding protein	-2.19054	-1.84156	-1.44354	-1.19111	-0.0917271	-1.10364	-0.853031	0	Proliferative functions	-
7332741	B8H096	CCNA_02639	murD	UDP-N-acetylmuramoylalanine--D-glutamate ligase	-2.24491	-2.11548	-2.03531	-1.84293	-0.747387	-1.69221	-0.983245	0	Cell morphogenesis	-
7331602	B8H621	CCNA_01624	pyrE	orotate phosphoribosyltransferase	-2.32441	-1.57743	-1.52667	-1.13798	-0.277605	-1.20905	-0.552141	0	Metabolism	-
7330598	A0A0H3C5H3	CCNA_00471	fcl	GDP-L-fucose synthase	-2.33795	-1.74617	-2.04359	-1.57682	-0.472058	-1.50206	-1.00234	0	Metabolism	-
7332919	A0A0H3CA44	CCNA_02569	CCNA_02569	glutathione S-transferase	-2.41542	-1.56362	-1.62983	-1.39814	0.188393	-2.24279	-1.41817	0	Repair / maintenance	Other
7331330	A0A0H3CBR1	CCNA_02900	CCNA_02900	N-acyl-L-amino acid amidohydrolase	-2.46464	-1.907	-1.82616	-1.47352	-0.802967	-1.69666	-0.753907	0	Repair / maintenance	Peptidases
7333379	A0A0H3C9D7	CCNA_02047	glnA	glutamine synthetase	-2.53592	-2.44382	-2.24716	-2.13981	-1.41524	-1.9695	-1.11742	0	Metabolism	-
7333595	A0A0H3C5Y0	CCNA_01202	CCNA_01202	membrane alanine aminopeptidase	-2.58207	-2.04505	-1.95842	-1.80039	-0.883757	-1.63197	-1.36563	0	Repair / maintenance	Peptidases
7331049	A0A0H3C6L2	CCNA_00350	CCNA_00350	hypothetical protein	-2.62362	-2.11196	-1.75913	-1.88382	-0.893106	-1.51597	-1.00575	0	Unclassified	-
7331240	A0A0H3C924	CCNA_01775	purM	phosphoribosylformylglycinamidine cyclo-ligase	-2.63461	-1.40664	-1.50664	-1.02043	-0.213862	-1.28081	-0.90769	0	Metabolism	-
7331401	A0A0H3C7K5	CCNA_01853	CCNA_01853	hypothetical protein	-2.67514	-2.32835	-2.48927	-2.07646	-1.23485	-1.86869	-	0	Unclassified	-
7331653	A0A0H3C9Q8	CCNA_02420	exbD	TonB accessory protein exbD	-2.73658	-1.79361	-1.38775	-1.15906	-0.699428	-1.07005	-0.345472	0	Non-protein membrane transport	-
7333265	A0A0H3CB44	CCNA_02976	CCNA_02976	MCP-signal associated domain protein	-2.75938	-1.94134	-1.99617	-1.38389	-0.466961	-1.67627	-1.34232	0	Cell morphogenesis	-
7331652	A0A0H3C912	CCNA_02419	tonB1	TonB1 protein	-2.81214	-1.81771	-1.34107	-1.08553	-0.629106	-1.24186	-0.687093	0	Non-protein membrane transport	-
7333635	A0A0H3C7N3	CCNA_01242	CCNA_01242	amino acid permease	-2.86076	-2.57911	-2.08688	-2.04421	-0.767051	-1.94592	-1.22794	0	Non-protein membrane transport	-
7331241	A0A0H3CAA2	CCNA_01776	rnd	ribonuclease D	-2.92485	-1.5504	-1.63574	-1.02034	0.0339658	-1.25672	-0.945623	0	Proliferative functions	-
7329690	A0A0H3CC10	CCNA_03607	CCNA_03607	ribonucleoside-diphosphate reductase alpha chain	-2.94436	-2.13679	-2.03342	-1.47888	-0.35859	-1.93106	-0.707297	0	Metabolism	-
7331406	A0A0H3C7L0	CCNA_01858	CCNA_01858	AraC-family transcriptional regulator	-2.96188	-2.90244	-2.60442	-2.65577	-1.88085	-2.02888	-0.793216	0	Sensing	-
7331407	A0A0H3C8C8	CCNA_01859	CCNA_01859	TonB-dependent receptor	-2.99803	-2.94027	-2.87797	-2.8443	-1.87826	-2.20878	-0.597653	0	Non-protein membrane transport	-
7329697	A0A0H3CCN5	CCNA_03614	CCNA_03614	hypothetical protein	-3.04051	-2.58401	-1.99118	-1.90662	-1.11559	-1.55731	-	0	Unclassified	-
7331364	A0A0H3CBT6	CCNA_02933	CCNA_02933	aminopeptidase	-3.07759	-2.45757	-2.34329	-1.97901	-0.296145	-1.94799	-1.21759	0	Repair / maintenance	Peptidases
7332742	B8H097	CCNA_02640	mraY	phospho-N-acetylmuramoyl-pentapeptide- transferase	-3.11064	-2.80251	-2.50718	-2.37455	-0.669667	-2.21246	-0.132377	0	Cell morphogenesis	-
7332317	A0A0H3CAG7	CCNA_02363	CCNA_02363	hypothetical protein	-3.17228	-2.77958	-2.50535	-2.11956	-1.03351	-2.06475	-	0	Unclassified	-
7329784	A0A0H3C5B7	CCNA_01035	CCNA_01035	gamma-glutamyltranspeptidase	-3.22674	-2.7848	-2.89947	-2.47005	-1.53804	-2.69099	-1.46422	0	Repair / maintenance	Peptidases
7331403	A0A0H3C8Y7	CCNA_01855	CCNA_01855	iron/manganese superoxide dismutase	-3.26358	-3.03702	-2.61357	-2.93745	-1.78527	-1.44826	-1.03462	0	Repair / maintenance	Other
18668880	-	CCNA_R0147	CCNA_R0147	ncRNA	-3.28422	-3.15125	-2.61132	-2.50931	-2.04357	-1.72444	-	0	Non-coding RNAs	-
7329897	A0A0H3C6H3	CCNA_00857	CCNA_00857	glucose/fructose transport protein	-3.29079	-3.37058	-2.95453	-3.09863	-1.66025	-2.99109	-1.50656	0	Non-protein membrane transport	-
7331402	A0A0H3C8C4	CCNA_01854	CCNA_01854	GntR-family transcriptional regulator	-3.32846	-3.43358	-3.09278	-3.06235	-1.58728	-2.34038	-	0	Sensing	-
7331654	A0A0H3CAE9	CCNA_02421	exbB	TonB accessory protein exbB	-3.33185	-1.97654	-1.49821	-1.20444	-0.741807	-1.34206	-0.851303	0	Non-protein membrane transport	-
7333411	A0A0H3C9Q1	CCNA_02161	CCNA_02161	TetR-family transcriptional regulator	-3.48945	-2.55883	-2.40702	-1.9094	0.010572	-1.94744	-0.601979	0	Sensing	-
7333429	A0A0H3CA13	CCNA_02179	CCNA_02179	long-chain fatty acid transport protein precursor	-3.61446	-3.34513	-3.88603	-3.22626	-1.55802	-2.7604	-1.78744	0	Non-protein membrane transport	-
7333202	A0A0H3C7K6	CCNA_01528	fljK	flagellin fljK	-3.90104	-2.37348	-3.02211	-1.70525	-0.747493	-2.18859	-1.18854	0	Cell morphogenesis	-
7333104	A0A0H3C6X0	CCNA_00974	CCNA_00974	OAR protein precursor	-4.08365	-3.30911	-3.24534	-2.68025	-1.01834	-3.32126	-1.46298	0	Non-protein membrane transport	-
18668850	-	CCNA_R0129	CCNA_R0129	ncRNA	-4.2108	-2.02877	-3.55925	-1.46628	-0.914029	-2.38773	-	0	Non-coding RNAs	-
7329698	A0A0H3CDK2	CCNA_03615	CCNA_03615	TonB dependent receptor	-4.30216	-3.5621	-2.39845	-2.44451	-1.46105	-1.75014	-0.613085	0	Non-protein membrane transport	-
7329783	A0A0H3C8G9	CCNA_01034	CCNA_01034	TonB-dependent outer membrane receptor	-4.63525	-3.73792	-3.87948	-3.08922	-1.46022	-3.46965	-1.57315	0	Non-protein membrane transport	-

## Sheet: Proteomics relative changes
Proteomics
Entrez Gene ID	Uniprot accession	CCNA number	gene name	gene description	fitness requirement (Christen et al. 2011)	log2(Pxyl_dnaKJ (12 h glu)/Pxyl_dnaKJ (xyl))	-log10 p-value of Pxyl_dnaKJ (12 h glu)/Pxyl_dnaKJ (xyl)	significantly upregulated 1.5x	significantly downregulated -1.5x
7333153	A0A0H3C2I6	CCNA_00012	mutS	DNA mismatch repair protein MutS	Nonessential	-0.717231	2.93522	0	1
7332369	A0A0H3C2S9	CCNA_00115	CCNA_00115	TolB protein	Nonessential	-0.753343	3.34333	0	1
7332375	A0A0H3C2T4	CCNA_00121	CCNA_00121	hypothetical protein	Nonessential	-0.688464	1.90532	0	1
7330244	A0A0H3C302	CCNA_00198	trmD	tRNA (guanine-N1) -methyltransferase	High_Fitness_Costs	-0.593151	3.91001	0	1
7330282	A0A0H3C339	CCNA_00236	CCNA_00236	hypothetical protein	Nonessential	-1.02674	3.04902	0	1
7330724	A0A0H3C372	CCNA_00271	CCNA_00271	hypothetical protein	Nonessential	-0.667026	1.86733	0	1
7330740	A0A0H3C379	CCNA_00287	lovK	photosensory histidine protein kinase LovK	Nonessential	-0.8545	4.00313	0	1
7331098	A0A0H3C3I8	CCNA_00399	CCNA_00399	zinc metallohydrolase, glyoxalase II family	Nonessential	-0.720564	2.42793	0	1
7332175	A0A0H3C3Q7	CCNA_00084	purH	phosphoribosylaminoimidazolecarboxamide formyltransferase/IMP cyclohydrolase	Nonessential	-0.602026	4.53589	0	1
7330567	A0A0H3C3R0	CCNA_00440	CCNA_00440	STAS domain protein	Nonessential	-0.992861	2.75927	0	1
7332348	A0A0H3C3R6	CCNA_00094	hfsJ	WecG/TagA-family glycosyltransferase HfsJ	Nonessential	-1.04542	3.23905	0	1
7330245	A0A0H3C404	CCNA_00199	CCNA_00199	TadG/vWA-family protein	Nonessential	-1.17888	4.1193	0	1
7330260	A0A0H3C421	CCNA_00214	CCNA_00214	TonB-dependent receptor	Nonessential	-1.18466	4.08137	0	1
7330278	A0A0H3C433	CCNA_00232	CCNA_00232	hypothetical protein	Nonessential	-0.878343	3.19483	0	1
7330777	A0A0H3C4A4	CCNA_00324	CCNA_00324	ExbD-family protein	High_Fitness_Costs	-0.951471	4.19458	0	1
7330499	A0A0H3C4E0	CCNA_00691	CCNA_00691	ferredoxin	essential	-0.600701	3.8966	0	1
7332835	A0A0H3C4I3	CCNA_00748	CCNA_00748	ferrous iron transport protein A	essential	-0.601361	2.28129	0	1
7332377	A0A0H3C4J0	CCNA_00123	CCNA_00123	3-hydroxyacyl CoA dehydrogenase	Nonessential	-0.817738	3.59934	0	1
7332390	A0A0H3C4J9	CCNA_00136	CCNA_00136	AmpG protein	Nonessential	-0.694933	3.69003	0	1
7332856	A0A0H3C4K4	CCNA_00769	CCNA_00769	TetR family transcriptional regulator	Nonessential	-0.631983	2.3467	0	1
7332869	A0A0H3C4L3	CCNA_00780	CCNA_00780	N-formylglutamate deformylase	Nonessential	-1.16474	4.09359	0	1
7332422	A0A0H3C4L8	CCNA_00168	CCNA_00168	polysaccharide export protein	Nonessential	-2.07075	3.91278	0	1
7332894	A0A0H3C4M8	CCNA_00803	CCNA_00803	chemotaxis protein cheW	Nonessential	-1.02306	3.36983	0	1
7330568	A0A0H3C4N9	CCNA_00441	cheYI	chemotaxis receiver domain protein cheYI	Nonessential	-1.09624	4.39756	0	1
7330573	A0A0H3C4P3	CCNA_00446	CCNA_00446	chemotaxis receiver domain protein cheYII	Nonessential	-0.69543	2.77878	0	1
7329872	A0A0H3C4Q0	CCNA_00835	fljN	flagellin FljN	Nonessential	-0.738633	1.31068	0	1
7330267	A0A0H3C4R2	CCNA_00221	CCNA_00221	hypothetical protein	Nonessential	-1.63331	4.41287	0	1
7330597	A0A0H3C4R6	CCNA_00470	CCNA_00470	O-antigen polymerase	Nonessential	-0.680367	3.11241	0	1
7329906	A0A0H3C4T2	CCNA_00866	xylX	fumarylacetoacetate hydrolase family protein	Nonessential	-1.85052	4.20124	0	1
7330713	A0A0H3C4U9	CCNA_00261	CCNA_00261	ribonucleoside-diphosphate reductase beta chain	essential	-1.14807	3.69463	0	1
7332205	A0A0H3C4V6	CCNA_00515	metE	5-methyltetrahydropteroyltriglutamate-- homocysteine methyltransferase	Nonessential	-1.60477	4.91322	0	1
7329934	A0A0H3C4V7	CCNA_00893	CCNA_00893	helix-turn-helix DNA-binding protein	essential	-1.40903	2.50374	0	1
7333078	A0A0H3C507	CCNA_00948	sciP	CtrA inhibitory protein SciP	essential	-1.25752	3.04862	0	1
7331036	A0A0H3C524	CCNA_00337	CCNA_00337	TetR-family transcriptional regulator	Nonessential	-0.773075	2.59977	0	1
7333151	A0A0H3C527	CCNA_00010	dnaK	chaperone protein DnaK	essential	-2.23391	4.46883	0	1
7331047	A0A0H3C535	CCNA_00348	CCNA_00348	methyl-accepting chemotaxis protein	Nonessential	-0.959084	4.46765	0	1
7331057	A0A0H3C541	CCNA_00358	CCNA_00358	delta 3,5-delta2,4-dienoyl-CoA isomerase precursor	Nonessential	-0.94307	3.90697	0	1
7331062	A0A0H3C548	CCNA_00363	CCNA_00363	PAP2 bacterial acid phosphatase	Nonessential	-0.80984	2.77453	0	1
7332148	A0A0H3C558	CCNA_00058	CCNA_00058	hypothetical protein	Nonessential	-1.07741	3.9179	0	1
7333119	A0A0H3C574	CCNA_00987	CCNA_00987	stress response protein CsbD	Nonessential	-0.648596	2.95787	0	1
7333129	A0A0H3C584	CCNA_00997	CCNA_00997	hypothetical protein	Nonessential	-1.25719	4.78556	0	1
7329769	A0A0H3C5A4	CCNA_01020	CCNA_01020	LacI-family transcriptional regulator	Nonessential	-0.59097	2.50187	0	1
7330465	A0A0H3C5A5	CCNA_00659	CCNA_00659	type I restriction-modification system restriction subunit	Nonessential	-1.24755	5.59194	0	1
7329784	A0A0H3C5B7	CCNA_01035	CCNA_01035	gamma-glutamyltranspeptidase	Nonessential	-1.46422	5.03818	0	1
7330569	A0A0H3C5E9	CCNA_00442	cheAI	chemotaxis histidine kinase protein cheAI	Nonessential	-0.837702	3.96371	0	1
7330575	A0A0H3C5F3	CCNA_00448	cheU	cheU protein	Nonessential	-1.15086	4.61752	0	1
7330598	A0A0H3C5H3	CCNA_00471	fcl	GDP-L-fucose synthase	Nonessential	-1.00234	4.67596	0	1
7332857	A0A0H3C5I9	CCNA_00770	CCNA_00770	TetR family transcriptional regulator	Nonessential	-0.873877	4.37735	0	1
7332870	A0A0H3C5J9	CCNA_00781	cpdR	two-component receiver protein CpdR	Nonessential	-1.21149	3.31308	0	1
7332195	A0A0H3C5K1	CCNA_00505	CCNA_00505	ubiquinol-cytochrome c reductase iron-sulfur subunit	Nonessential	-0.68117	2.51543	0	1
7330737	A0A0H3C5K2	CCNA_00284	CCNA_00284	pyrimidine 5'-nucleotidase family protein	Nonessential	-0.696535	3.64392	0	1
7332878	A0A0H3C5K4	CCNA_00787	motA	chemotaxis motA protein	Nonessential	-0.638277	2.93939	0	1
7330755	A0A0H3C5L3	CCNA_00302	CCNA_00302	imidazolonepropionase-related amidohydrolase	Nonessential	-0.846749	2.69212	0	1
7331487	A0A0H3C5M8	CCNA_01116	divJ	histidine protein kinase DivJ	essential	-1.31498	3.7379	0	1
7331492	A0A0H3C5N3	CCNA_01121	CCNA_01121	MA superfamily peptidase	Nonessential	-1.43261	3.08697	0	1
7331079	A0A0H3C5R2	CCNA_00380	CCNA_00380	conserved hypothetical cytosolic protein	essential	-0.881564	3.61955	0	1
7333152	A0A0H3C5R3	CCNA_00011	dnaJ	chaperone protein DnaJ	Nonessential	-0.688395	5.993	0	1
7331533	A0A0H3C5R6	CCNA_01162	CCNA_01162	beta-D-glucoside glucohydrolase	Nonessential	-0.834791	3.9662	0	1
7332255	A0A0H3C5S0	CCNA_00565	CCNA_00565	gamma-glutamyltranspeptidase	Nonessential	-0.612329	3.27639	0	1
7329918	A0A0H3C5T6	CCNA_00878	CCNA_00878	ATP-dependent RNA helicase	High_Fitness_Costs	-0.726594	2.34972	0	1
7332144	A0A0H3C5U7	CCNA_00054	miaB	tRNA 2-methylthioadenosine synthase	Nonessential	-0.912785	2.84586	0	1
7330014	A0A0H3C5V2	CCNA_00615	CCNA_00615	TonB-dependent receptor	Nonessential	-0.806394	3.71816	0	1
7332155	A0A0H3C5V4	CCNA_00065	CCNA_00065	S-adenosylmethionine-dependent methyltransferase	Nonessential	-0.735456	2.81563	0	1
7329950	A0A0H3C5W3	CCNA_00909	CCNA_00909	hypothetical protein	Nonessential	-0.696091	2.72667	0	1
7330570	A0A0H3C5X0	CCNA_00443	CCNA_00443	chemotaxis protein cheW	Nonessential	-1.06257	3.36006	0	1
7330034	A0A0H3C5X1	CCNA_00635	CCNA_00635	CHASE2 membrane receptor	Nonessential	-1.4312	3.61429	0	1
7332179	A0A0H3C5X4	CCNA_00087	CCNA_00087	conserved membrane spanning protein	Nonessential	-1.07885	3.83922	0	1
7333595	A0A0H3C5Y0	CCNA_01202	CCNA_01202	membrane alanine aminopeptidase	Nonessential	-1.36563	5.30303	0	1
7330599	A0A0H3C5Y5	CCNA_00472	gmd	GDP-mannose 4,6 dehydratase	Nonessential	-1.16619	5.94223	0	1
7333064	A0A0H3C5Z6	CCNA_00934	CCNA_00934	hypothetical protein	Nonessential	-1.24434	4.68978	0	1
7332196	A0A0H3C607	CCNA_00506	CCNA_00506	cytochrome b	Nonessential	-0.695423	2.21569	0	1
7332201	A0A0H3C611	CCNA_00511	CCNA_00511	carboxymethylenebutenolidase	Nonessential	-0.853478	4.32218	0	1
7333084	A0A0H3C617	CCNA_00954	flbD	AAA-family response regulator flbD	Nonessential	-0.653592	3.01852	0	1
7332419	A0A0H3C645	CCNA_00165	pssY	polyisoprenylphosphate hexose-1-phosphotransferase pssY	Nonessential	-1.1269	4.08814	0	1
7333007	A0A0H3C651	CCNA_01277	CCNA_01277	FAD-linked oxidoreductase	Nonessential	-1.2783	3.11333	0	1
7330010	A0A0H3C672	CCNA_00611	CCNA_00611	beta-lactamase	Nonessential	-0.705572	2.45281	0	1
7333130	A0A0H3C684	CCNA_00998	CCNA_00998	ROS/MUCR transcriptional regulator	Nonessential	-0.848873	3.36568	0	1
7330035	A0A0H3C692	CCNA_00636	CCNA_00636	hypothetical protein	Nonessential	-2.08751	5.78118	0	1
7329775	A0A0H3C6A8	CCNA_01026	CCNA_01026	hypothetical protein	Nonessential	-0.645368	2.62468	0	1
7330462	A0A0H3C6A9	CCNA_00656	CCNA_00656	type I restriction-modification system methylation subunit	Nonessential	-0.849489	4.68261	0	1
7329780	A0A0H3C6B2	CCNA_01031	CCNA_01031	transporter, major facilitator superfamily	Nonessential	-0.796108	1.84255	0	1
7330467; 7330901; 7331137	A0A0H3C6B3	CCNA_00661; CCNA_02740; CCNA_02813	CCNA_00661	transposase, HTH-Tnp1 superfamily	Nonessential	-0.842376	3.33665	0	1
7329785	A0A0H3C6B8	CCNA_01036	CCNA_01036	M14 peptidase-family protein	Nonessential	-1.17995	4.16422	0	1
7330709	A0A0H3C6D1	CCNA_00257	ahcY	adenosylhomocysteinase	Nonessential	-1.03065	4.39075	0	1
7329867	A0A0H3C6E5	CCNA_00831	CCNA_00831	alpha-glucosidase	Nonessential	-0.984265	3.56055	0	1
7331856	A0A0H3C6F6	CCNA_01398	CCNA_01398	peptidyl-prolyl cis-trans isomerase	Nonessential	-1.1015	4.18767	0	1
7330141	A0A0H3C6G8	CCNA_01412	CCNA_01412	acyl-CoA dehydrogenase, short-chain specific	Nonessential	-0.618221	3.83931	0	1
7329892	A0A0H3C6G9	CCNA_00852	CCNA_00852	TetR family transcriptional regulator	Nonessential	-0.692681	2.65136	0	1
7331469	A0A0H3C6H0	CCNA_01100	CCNA_01100	acylamino-acid-releasing enzyme	Nonessential	-1.31036	4.01738	0	1
7330757	A0A0H3C6H2	CCNA_00304	CCNA_00304	3-deoxy-D-manno-octulosonic-acid transferase	essential	-0.771451	3.61903	0	1
7329897	A0A0H3C6H3	CCNA_00857	CCNA_00857	glucose/fructose transport protein	Nonessential	-1.50656	5.26125	0	1
7330146	A0A0H3C6H4	CCNA_01417	CCNA_01417	5-aminolevulinic acid synthase	essential	-1.05489	4.61648	0	1
7329902	A0A0H3C6H6	CCNA_00862	xylD	xylonate dehydratase xylD	High_Fitness_Costs	-1.62521	4.23988	0	1
7330762	A0A0H3C6H7	CCNA_00309	CCNA_00309	hypothetical protein	essential	-0.601088	1.90122	0	1
7330153	A0A0H3C6H8	CCNA_01424	CCNA_01424	hypothetical protein	Nonessential	-1.3497	3.37188	0	1
7332838	A0A0H3C6I9	CCNA_00751	CCNA_00751	hypothetical protein	Nonessential	-0.660912	2.84914	0	1
7332866	A0A0H3C6J8	CCNA_00778	CCNA_00778	GTP-binding protein TypA/BipA	Nonessential	-0.785623	3.45029	0	1
7332886	A0A0H3C6K9	CCNA_00795	fixJ	two-component response regulator FixJ	Nonessential	-0.665691	3.58871	0	1
7331049	A0A0H3C6L2	CCNA_00350	CCNA_00350	hypothetical protein	High_Fitness_Costs	-1.00575	3.64859	0	1
7330180	A0A0H3C6L4	CCNA_01450	recJ	single-stranded-DNA-specific exonuclease recJ	essential	-0.843272	3.59034	0	1
7329956	A0A0H3C6N0	CCNA_00915	CCNA_00915	Molybdenum cofactor sulfurase related protein	Nonessential	-0.589327	1.63997	0	1
7331064	A0A0H3C6N1	CCNA_00365	CCNA_00365	ornithine decarboxylase	essential	-1.44736	3.11555	0	1
7331074	A0A0H3C6P2	CCNA_00375	CCNA_00375	hypothetical protein	Nonessential	-0.813647	3.16279	0	1
7333576	A0A0H3C6P5	CCNA_01183	CCNA_01183	zinc dependent phospholipase C/S1-P1 nuclease-family protein	Nonessential	-0.894864	3.30505	0	1
7330212	A0A0H3C6P7	CCNA_01478	CCNA_01478	CRP-family transcription regulator	Nonessential	-0.629379	2.08158	0	1
7333581	A0A0H3C6Q0	CCNA_01188	CCNA_01188	FecR family protein	Nonessential	-0.690603	2.96939	0	1
7333163	A0A0H3C6Q9	CCNA_01489	abfA	alpha-L-arabinofuranosidase	Nonessential	-0.756338	2.42498	0	1
7331097	A0A0H3C6R0	CCNA_00398	CCNA_00398	hypothetical protein	Nonessential	-1.00205	4.03641	0	1
7331102	A0A0H3C6R5	CCNA_00403	CCNA_00403	short chain dehydrogenase	Nonessential	-0.624797	3.34998	0	1
7333080	A0A0H3C6R7	CCNA_00950	fliF	flagellar M-ring protein FliF	Nonessential	-0.689325	3.30619	0	1
7333601	A0A0H3C6S3	CCNA_01208	CCNA_01208	two-component response regulator	Nonessential	-0.670877	3.7554	0	1
7329962	A0A0H3C6T5	CCNA_00921	CCNA_00921	zinc metalloprotease	Nonessential	-0.97499	2.13276	0	1
7333201	A0A0H3C6U1	CCNA_01527	fljL	flagellin fljL	Nonessential	-1.35242	3.62736	0	1
7330566	A0A0H3C6V6	CCNA_00439	CCNA_00439	methyl-accepting chemotaxis protein	Nonessential	-1.19296	4.89472	0	1
7330571	A0A0H3C6W0	CCNA_00444	CCNA_00444	chemotaxis protein methyltransferase	Nonessential	-1.27332	3.45784	0	1
7333121	A0A0H3C6W3	CCNA_00989	CCNA_00989	acyl esterase protein	Nonessential	-0.667798	2.12241	0	1
7330577	A0A0H3C6W4	CCNA_00450	cheE	cheE protein	Nonessential	-0.602696	2.78555	0	1
7333104	A0A0H3C6X0	CCNA_00974	CCNA_00974	OAR protein precursor	Nonessential	-1.46298	4.03016	0	1
7333008	A0A0H3C6Y4	CCNA_01278	CCNA_01278	hypothetical protein	Nonessential	-1.0888	4.06545	0	1
7331540	A0A0H3C6Y5	CCNA_01562	CCNA_01562	4-hydroxy-2-oxoglutarate aldolase/2-dehydro-3-deoxyphosphogluconate aldolase	Nonessential	-0.699513	3.80414	0	1
7332197	A0A0H3C704	CCNA_00507	CCNA_00507	cytochrome c1	Nonessential	-0.603286	2.85023	0	1
7329791	A0A0H3C705	CCNA_01042	CCNA_01042	TonB-dependent receptor	Nonessential	-0.703032	3.63313	0	1
7332211	A0A0H3C712	CCNA_00521	CCNA_00521	antitoxin protein	Nonessential	-0.596697	2.97369	0	1
7332224	A0A0H3C720	CCNA_00534	CCNA_00534	hypothetical protein	Nonessential	-0.595106	2.76371	0	1
7331739	A0A0H3C761	CCNA_01679	astD	succinylglutamic semialdehyde dehydrogenase	Nonessential	-0.640968	3.60146	0	1
7329782	A0A0H3C762	CCNA_01033	CCNA_01033	FecR family protein	Nonessential	-1.44518	6.02003	0	1
7329787	A0A0H3C765	CCNA_01038	CCNA_01038	glyoxalase family protein	Nonessential	-0.621066	3.12552	0	1
7331489	A0A0H3C766	CCNA_01118	CCNA_01118	hypothetical protein	essential	-0.61306	2.29905	0	1
7331511	A0A0H3C782	CCNA_01140	CCNA_01140	PAS-containing EAL phosphodiesterase	Nonessential	-1.11776	4.48784	0	1
7331775	A0A0H3C789	CCNA_01715	CCNA_01715	GPH-family phosphatase	Nonessential	-0.788745	2.79313	0	1
7331202	A0A0H3C7A8	CCNA_01737	CCNA_01737	replicative DNA helicase	essential	-0.631572	4.44909	0	1
7330147	A0A0H3C7B0	CCNA_01418	CCNA_01418	ROS/MUCR transcriptional regulator	Nonessential	-0.863734	4.73494	0	1
7331210	A0A0H3C7B2	CCNA_01745	CCNA_01745	thioredoxin peroxidase	Nonessential	-0.978584	4.01218	0	1
7330000	A0A0H3C7C5	CCNA_00601	CCNA_00601	MoxR-like ATPase	Nonessential	-0.93735	4.25268	0	1
7331231	A0A0H3C7C9	CCNA_01766	CCNA_01766	CsgG-related curli protein	Nonessential	-0.841584	3.41437	0	1
7333597	A0A0H3C7D3	CCNA_01204	CCNA_01204	dTDP-glucose 4,6-dehydratase	Nonessential	-0.655053	3.91528	0	1
7330198	A0A0H3C7E2	CCNA_01464	CCNA_01464	hypothetical protein	Nonessential	-1.42653	3.58237	0	1
7333613	A0A0H3C7E9	CCNA_01220	CCNA_01220	7-keto-8-aminopelargonate synthetase	High_Fitness_Costs	-0.684677	2.00766	0	1
7330036	A0A0H3C7F7	CCNA_00637	CCNA_00637	tetratricopeptide repeat family protein	Nonessential	-1.10305	4.26712	0	1
7333142	A0A0H3C7F9	CCNA_01479	CCNA_01479	tetratricopeptide repeat family protein	Nonessential	-0.607211	3.22499	0	1
7331274	A0A0H3C7G6	CCNA_01807	CCNA_01807	acyl-acyl carrier protein synthetase	Nonessential	-0.70516	2.78416	0	1
7331281	A0A0H3C7H1	CCNA_01814	CCNA_01814	nitrogen regulation protein ntrB	Nonessential	-0.79542	3.23959	0	1
7330463	A0A0H3C7H7	CCNA_00657	CCNA_00657	type I restriction-modification system specificity subunit	Nonessential	-0.84827	4.61243	0	1
7333573	A0A0H3C7H9	CCNA_01180	CCNA_01180	penicillin acylase	Nonessential	-1.068	3.81546	0	1
7331293	A0A0H3C7I0	CCNA_01826	CCNA_01826	vitamin B12 receptor	Nonessential	-1.16933	3.7693	0	1
7333588	A0A0H3C7J3	CCNA_01195	CCNA_01195	LacI-family transcriptional regulator	Nonessential	-0.839369	3.67113	0	1
7332996	A0A0H3C7J4	CCNA_01267	CCNA_01267	NTF2 superfamily protein	Nonessential	-1.12486	3.51467	0	1
7333202	A0A0H3C7K6	CCNA_01528	fljK	flagellin fljK	Nonessential	-1.18854	3.26045	0	1
7330498	A0A0H3C7K7	CCNA_00690	CCNA_00690	CarD-family transcriptional regulator	essential	-0.878264	2.20159	0	1
7333213	A0A0H3C7L8	CCNA_01538	CCNA_01538	pyruvate phosphate dikinase	essential	-0.931465	4.78988	0	1
7333635	A0A0H3C7N3	CCNA_01242	CCNA_01242	amino acid permease	Nonessential	-1.22794	4.67507	0	1
7332816	A0A0H3C7N4	CCNA_00729	CCNA_00729	hypothetical protein	Nonessential	-1.058	3.70823	0	1
7332981	A0A0H3C7P1	CCNA_01252	CCNA_01252	soluble lytic murein transglycosylase	High_Fitness_Costs	-0.711327	4.96103	0	1
7332992	A0A0H3C7Q0	CCNA_01263	CCNA_01263	pyruvate dehydrogenase E1 component	Nonessential	-0.98169	3.89895	0	1
7333231	A0A0H3C7Q7	CCNA_01556	CCNA_01556	LacI-family transcriptional regulator	Nonessential	-0.723632	3.41264	0	1
7331842	A0A0H3C7T1	CCNA_01384	CCNA_01384	amidase family protein	Nonessential	-0.773263	4.81192	0	1
7331858	A0A0H3C7U8	CCNA_01400	glnK	nitrogen regulatory protein GlnK	Nonessential	-1.04538	3.31336	0	1
7330143	A0A0H3C7V7	CCNA_01414	CCNA_01414	3-hydroxyisobutyryl-CoA hydrolase	Nonessential	-0.675835	4.00772	0	1
7329870	A0A0H3C7X1	CCNA_00834	fljM	flagellin FljM	Nonessential	-0.777887	1.79792	0	1
7331714	A0A0H3C7Y1	CCNA_01655	CCNA_01655	cyclophilin-type peptidylprolyl cis-trans isomerase	Nonessential	-0.605792	2.21412	0	1
7333333	A0A0H3C7Y5	CCNA_02005	CCNA_02005	inosine-uridine nucleoside N-ribohydrolase	Nonessential	-0.623679	4.18071	0	1
7331735	A0A0H3C7Z3	CCNA_01675	CCNA_01675	outer membrane protein	essential	-0.624294	2.94111	0	1
7331740	A0A0H3C7Z8	CCNA_01680	astB	succinylarginine dihydrolase	Nonessential	-0.751385	4.34857	0	1
7329905	A0A0H3C801	CCNA_00865	xylA	alpha-ketoglutaric semialdehyde dehydrogenase xylA	Nonessential	-1.77305	4.43209	0	1
7333355	A0A0H3C808	CCNA_02027	nuoE	NADH-quinone oxidoreductase chain E	essential	-0.711201	3.13914	0	1
7329927	A0A0H3C818	CCNA_00887	CCNA_00887	hypothetical protein	Nonessential	-0.726446	3.36296	0	1
7330378	A0A0H3C846	CCNA_02072	CCNA_02072	ATP-dependent protease subunit	Nonessential	-1.04653	5.79372	0	1
7330419	A0A0H3C877	CCNA_02113	CCNA_02113	aspartate racemase	Nonessential	-0.685819	4.03891	0	1
7333077	A0A0H3C878	CCNA_00947	flgE	flagellar hook protein FlgE	Nonessential	-1.73752	5.20878	0	1
7333082	A0A0H3C883	CCNA_00952	flbE	flagellar assembly protein FlbE/FliH	Nonessential	-1.20331	3.16956	0	1
7331282	A0A0H3C8A1	CCNA_01815	ntrC	nitrogen assimilation regulatory protein NtrC	Nonessential	-0.987944	5.08643	0	1
7331288	A0A0H3C8A3	CCNA_01821	CCNA_01821	MazG protein	Nonessential	-0.651406	3.72861	0	1
7333209	A0A0H3C8A7	CCNA_01535	CCNA_01535	single-strand DNA binding protein	essential	-0.853031	4.08738	0	1
7333421	A0A0H3C8D8	CCNA_02171	CCNA_02171	nucleoside permease nupC	High_Fitness_Costs	-0.67621	4.41737	0	1
7329768	A0A0H3C8F1	CCNA_01019	CCNA_01019	beta-glucosidase	Nonessential	-0.642999	3.00806	0	1
7331615	A0A0H3C8F5	CCNA_01637	parC	topoisomerase IV subunit A	essential	-0.740904	5.37228	0	1
7333443	A0A0H3C8F8	CCNA_02192	rusA	endodeoxyribonuclease RusA	Nonessential	-0.620866	3.87036	0	1
7329778	A0A0H3C8G4	CCNA_01029	CCNA_01029	alpha-L-rhamnosidase	Nonessential	-0.58527	3.73666	0	1
7331709	A0A0H3C8G5	CCNA_01650	CCNA_01650	copper/zinc superoxide dismutase	Nonessential	-0.657208	2.09152	0	1
7329783	A0A0H3C8G9	CCNA_01034	CCNA_01034	TonB-dependent outer membrane receptor	Nonessential	-1.57315	4.47598	0	1
7333459	A0A0H3C8H2	CCNA_02208	thyA	thymidylate synthase	essential	-1.13578	4.12676	0	1
7331726	A0A0H3C8H5	CCNA_01666	kdpD	osmosensitive K+ channel histidine kinase kdpD	Nonessential	-0.71572	3.56076	0	1
7333469	A0A0H3C8I2	CCNA_02218	CCNA_02218	DnaJ-like protein djlA	Nonessential	-0.799354	2.95807	0	1
7329804	A0A0H3C8I7	CCNA_01054	CCNA_01054	tryptophan halogenase	Nonessential	-0.645475	2.83363	0	1
7333474	A0A0H3C8I8	CCNA_02223	CCNA_02223	beta-lactamase, type II	Nonessential	-0.593881	2.6152	0	1
7330068	A0A0H3C8J6	CCNA_01928	CCNA_01928	conserved ACT domain protein	Nonessential	-0.713332	2.78873	0	1
7329819	A0A0H3C8J9	CCNA_01069	CCNA_01069	methyltransferase	Nonessential	-0.775305	4.28648	0	1
7332605	A0A0H3C8K5	CCNA_02243	CCNA_02243	D-alanyl-D-alanine serine-type carboxypeptidase	High_Fitness_Costs	-0.82581	4.42345	0	1
7331616	A0A0H3C8K6	CCNA_01638	CCNA_01638	beta-lactamase family protein	High_Fitness_Costs	-1.34538	4.14407	0	1
7331703	A0A0H3C8L1	CCNA_01644	CCNA_01644	chemotaxis motB protein	Nonessential	-1.29455	6.29858	0	1
7330083	A0A0H3C8L2	CCNA_01943	CCNA_01943	alpha/beta hydrolase family protein	Nonessential	-0.687509	5.73249	0	1
7331732	A0A0H3C8M8	CCNA_01672	CCNA_01672	transglutaminase-like enzyme	Nonessential	-0.67152	2.10262	0	1
7332651	A0A0H3C8P2	CCNA_02285	greB	transcription elongation factor GreB	High_Fitness_Costs	-0.933923	3.69328	0	1
7333324	A0A0H3C8Q5	CCNA_01996	CCNA_01996	undecaprenyl pyrophosphate synthetase	essential	-1.14012	4.26177	0	1
7331758	A0A0H3C8R4	CCNA_01698	CCNA_01698	endo-1,3-1,4-beta glucanase-related protein	Nonessential	-0.974271	2.66749	0	1
7333345	A0A0H3C8S0	CCNA_02017	nuoL	NADH-quinone oxidoreductase chain L	essential	-0.733437	5.02659	0	1
7331526	A0A0H3C8S1	CCNA_01155	CCNA_01155	TonB-dependent outer membrane receptor	Nonessential	-0.718248	3.57721	0	1
7331768	A0A0H3C8S4	CCNA_01708	CCNA_01708	hypothetical protein	Nonessential	-0.810699	4.04368	0	1
7333356	A0A0H3C8T1	CCNA_02028	CCNA_02028	NTF2 superfamily protein	Nonessential	-2.33538	5.19343	0	1
7333378	A0A0H3C8U4	CCNA_02046	glnB	nitrogen regulatory protein P-II	High_Fitness_Costs	-0.835485	3.34592	0	1
7333383	A0A0H3C8U8	CCNA_02051	CCNA_02051	imidazolonepropionase related amidohydrolase	Nonessential	-0.723102	3.96108	0	1
7332303	A0A0H3C8U9	CCNA_02349	CCNA_02349	nucleoside phosphorylase	Nonessential	-1.1414	3.81526	0	1
7333579	A0A0H3C8V0	CCNA_01186	CCNA_01186	hypothetical protein	Nonessential	-1.68658	4.6868	0	1
7331229	A0A0H3C8Z4	CCNA_01764	CCNA_01764	DNA polymerase III, chi subunit	essential	-0.676588	1.89327	0	1
7333641	A0A0H3C8Z6	CCNA_01248	CCNA_01248	TetR-family transcriptional regulator	Nonessential	-1.30097	4.17649	0	1
7331652	A0A0H3C912	CCNA_02419	tonB1	TonB1 protein	High_Fitness_Costs	-0.687093	3.75045	0	1
7333006	A0A0H3C914	CCNA_01276	CCNA_01276	cytochrome c5	Nonessential	-0.825682	2.63122	0	1
7331447	A0A0H3C919	CCNA_01899	CCNA_01899	DNA polymerase III, delta' subunit	essential	-0.705664	4.23251	0	1
7331240	A0A0H3C924	CCNA_01775	purM	phosphoribosylformylglycinamidine cyclo-ligase	Nonessential	-0.90769	4.88625	0	1
7331826	A0A0H3C971	CCNA_01371	CCNA_01371	hypothetical protein	Nonessential	-1.86754	3.04259	0	1
7333439	A0A0H3C978	CCNA_02188	CCNA_02188	PaaI-family thioesterase	Nonessential	-0.80247	3.08081	0	1
7333449	A0A0H3C986	CCNA_02198	CCNA_02198	trans-isoprenyl diphosphate synthase	essential	-0.649267	3.02613	0	1
7330662	A0A0H3C998	CCNA_02509	hfsG	glycosyltransferase hfsG	Nonessential	-0.626938	3.42753	0	1
7333475	A0A0H3C9A8	CCNA_02224	CCNA_02224	methylenetetrahydrofolate reductase	Nonessential	-0.747533	2.80406	0	1
7330145	A0A0H3C9B4	CCNA_01416	CCNA_01416	3-hydroxyisobutyrate dehydrogenase	Nonessential	-1.07546	4.15704	0	1
7330693	A0A0H3C9C6	CCNA_02540	CCNA_02540	N-acyl-L-amino acid amidohydrolase	Nonessential	-0.890884	3.54412	0	1
7330174	A0A0H3C9D4	CCNA_01444	CCNA_01444	poly(3-hydroxyalkanoate) polymerase	Nonessential	-0.65474	4.96645	0	1
7333379	A0A0H3C9D7	CCNA_02047	glnA	glutamine synthetase	essential	-1.11742	5.11489	0	1
7330179	A0A0H3C9D9	CCNA_01449	fbp	fructose-1,6-bisphosphatase, FIG superfamily	Nonessential	-0.619191	3.29068	0	1
7333384	A0A0H3C9E0	CCNA_02052	parE	topoisomerase IV subunit B	essential	-0.833324	3.87034	0	1
7332908	A0A0H3C9E2	CCNA_02558	CCNA_02558	enantioselective peptide amidase	Nonessential	-1.23365	4.12206	0	1
7333162	A0A0H3C9I2	CCNA_01488	ilvD	dihydroxyacid dehydratase	Nonessential	-1.18764	4.15497	0	1
7330092	A0A0H3C9I3	CCNA_01952	CCNA_01952	N-acetylmuramoyl-L-alanine amidase	essential	-1.53649	4.41655	0	1
7332957	A0A0H3C9I5	CCNA_02607	CCNA_02607	isocitrate dehydrogenase	essential	-0.603987	4.01385	0	1
7330100	A0A0H3C9I8	CCNA_01960	CCNA_01960	acetyl-CoA carboxylase biotin carboxyl carrier protein subunit	essential	-0.626795	2.23356	0	1
7332282	A0A0H3C9J4	CCNA_02328	gcrA	cell cycle regulatory protein GcrA	essential	-1.26686	3.19324	0	1
7333178	A0A0H3C9J8	CCNA_01504	recG	ATP-dependent DNA helicase recG	Nonessential	-0.603043	1.83889	0	1
7332288	A0A0H3C9J9	CCNA_02334	staR	transcriptional regulator of stalk biogenesis staR	Nonessential	-0.878068	3.42988	0	1
7332974	A0A0H3C9K0	CCNA_02624	ftsA	cell division protein FtsA	essential	-1.09645	3.62881	0	1
7332743	A0A0H3C9K8	CCNA_02641	murF	UDP-N-acetylmuramoyl-tripeptide--D-alanyl-D- alanine ligase	essential	-0.764029	5.46351	0	1
7332304	A0A0H3C9L3	CCNA_02350	CCNA_02350	dimeric ferredoxin-like protein	Nonessential	-1.78446	5.58402	0	1
7333194	A0A0H3C9L7	CCNA_01520	CCNA_01520	hypothetical protein	Nonessential	-0.998467	2.93382	0	1
7333200	A0A0H3C9M3	CCNA_01526	flaF	flagellar biosynthesis regulatory protein flaF	Nonessential	-1.03221	3.3484	0	1
7333348	A0A0H3C9M5	CCNA_02020	nuoI	NADH-quinone oxidoreductase chain I	essential	-0.617312	4.8552	0	1
7332768	A0A0H3C9M6	CCNA_02665	flgI	flagellar P-ring protein FlgI	Nonessential	-1.17021	3.0907	0	1
7333205	A0A0H3C9M8	CCNA_01531	CCNA_01531	acetyltransferase	Nonessential	-0.751657	3.52904	0	1
7332783	A0A0H3C9N7	CCNA_02680	CCNA_02680	conserved transmembrane protein	Nonessential	-1.08709	2.95708	0	1
7333397	A0A0H3C9P9	CCNA_02065	CCNA_02065	acylamino-acid-releasing enzyme	Nonessential	-0.707061	3.60778	0	1
7333411	A0A0H3C9Q1	CCNA_02161	CCNA_02161	TetR-family transcriptional regulator	Nonessential	-0.601979	2.4924	0	1
7330399	A0A0H3C9R8	CCNA_02093	CCNA_02093	hypothetical protein	Nonessential	-1.17291	4.63139	0	1
7331678	A0A0H3C9S8	CCNA_02443	CCNA_02443	carboxymethylenebutenolidase	Nonessential	-0.755141	2.89784	0	1
7330417	A0A0H3C9T5	CCNA_02111	CCNA_02111	pilF-related tetratricopeptide repeat protein	Nonessential	-1.08695	3.66512	0	1
7330872	A0A0H3C9T7	CCNA_02712	hfaB	holdfast attachment protein hfaB	Nonessential	-0.894058	3.42399	0	1
7331694	A0A0H3C9U4	CCNA_02459	CCNA_02459	methylmalonyl-CoA mutase alpha subunit	Nonessential	-0.695638	3.78518	0	1
7330893	A0A0H3C9V5	CCNA_02732	CCNA_02732	hypothetical protein	Nonessential	-0.758173	2.73031	0	1
7332597	A0A0H3C9W5	CCNA_02235	CCNA_02235	SGNH hydrolase family protein	Nonessential	-0.885949	3.41015	0	1
7331704	A0A0H3C9X7	CCNA_01645	CCNA_01645	3-hydroxyisobutyrate dehydrogenase	Nonessential	-1.01998	5.62498	0	1
7331712	A0A0H3C9Y1	CCNA_01653	CCNA_01653	cyclophilin-type peptidylprolyl cis-trans isomerase	Nonessential	-0.642849	1.97018	0	1
7330444	A0A0H3C9Y2	CCNA_02138	CCNA_02138	hypothetical protein	Nonessential	-0.803214	3.66245	0	1
7330657	A0A0H3C9Y5	CCNA_02505	CCNA_02505	type IV secretory pathway, VirB11 ATPase	Nonessential	-1.00143	3.6229	0	1
7330451	A0A0H3C9Y8	CCNA_02145	flgH	flagellar L-ring protein flgH	Nonessential	-0.684125	3.24267	0	1
7332637	A0A0H3C9Z9	CCNA_02271	stpD	stalk cross-band protein StpD	Nonessential	-0.846812	4.84654	0	1
7330676	A0A0H3CA02	CCNA_02523	CCNA_02523	hypothetical protein	Nonessential	-1.14548	2.94077	0	1
7333429	A0A0H3CA13	CCNA_02179	CCNA_02179	long-chain fatty acid transport protein precursor	Nonessential	-1.78744	4.43857	0	1
7332653	A0A0H3CA16	CCNA_02287	CCNA_02287	TetR-family transcriptional regulator	Nonessential	-1.18587	4.20952	0	1
7333462	A0A0H3CA43	CCNA_02211	CCNA_02211	zinc ribbon domain protein	Nonessential	-1.1395	4.26272	0	1
7332919	A0A0H3CA44	CCNA_02569	CCNA_02569	glutathione S-transferase	Nonessential	-1.41817	4.30351	0	1
7332598	A0A0H3CA64	CCNA_02236	CCNA_02236	polysaccharide deacetylase family	Nonessential	-1.38946	5.10983	0	1
7332294	A0A0H3CA74	CCNA_02340	CCNA_02340	methyltransferase	Nonessential	-0.93659	1.74579	0	1
7331333	A0A0H3CA96	CCNA_02903	CCNA_02903	bifunctional D-altronate/D-mannonate dehydratase	Nonessential	-1.40802	3.55594	0	1
7331241	A0A0H3CAA2	CCNA_01776	rnd	ribonuclease D	essential	-0.945623	3.32928	0	1
7332744	A0A0H3CAA4	CCNA_02642	murE	UDP-N-acetylmuramoylalanyl-D-glutamate--2, 6-diaminopimelate ligase	essential	-0.810373	4.028	0	1
7331345	A0A0H3CAA6	CCNA_02914	CCNA_02914	zinc metalloprotease	Nonessential	-0.616012	1.81181	0	1
7332338	A0A0H3CAB5	CCNA_02383	CCNA_02383	alpha/beta hydrolase family protein	Nonessential	-0.925756	4.58044	0	1
7331633	A0A0H3CAD0	CCNA_02401	CCNA_02401	SalR-family ligand-binding transcriptional regulator	Nonessential	-1.00673	3.89264	0	1
7331280	A0A0H3CAD3	CCNA_01813	CCNA_01813	tRNA-dihydrouridine synthase	Nonessential	-0.943476	3.53979	0	1
7331648	A0A0H3CAE3	CCNA_02416	CCNA_02416	DNA-binding protein HU	Nonessential	-0.989379	4.31975	0	1
7331654	A0A0H3CAE9	CCNA_02421	exbB	TonB accessory protein exbB	High_Fitness_Costs	-0.851303	3.27511	0	1
7333269	A0A0H3CAG0	CCNA_02980	kynA	tryptophan 2,3-dioxygenase	Nonessential	-1.3807	4.7159	0	1
7332794	A0A0H3CAH4	CCNA_02691	CCNA_02691	TetR-family transcriptional regulator	Nonessential	-1.29638	3.86101	0	1
7332339	A0A0H3CAI6	CCNA_02384	CCNA_02384	very-long-chain acyl-CoA synthetase	Nonessential	-0.827268	3.73616	0	1
7330618	A0A0H3CAI7	CCNA_02466	CCNA_02466	UDP-glucose 4-epimerase	Nonessential	-0.650342	3.56197	0	1
7333302	A0A0H3CAI8	CCNA_03013	CCNA_03013	alkyl hydroperoxide reductase subunit F	Nonessential	-1.02382	4.44936	0	1
7331634	A0A0H3CAJ9	CCNA_02402	CCNA_02402	methyl-accepting chemotaxis protein	Nonessential	-0.806841	2.8013	0	1
7333502	A0A0H3CAL9	CCNA_03048	CCNA_03048	para-aminobenzoate synthetase component I	Nonessential	-0.84183	2.59195	0	1
7330915	A0A0H3CAM5	CCNA_02754	CCNA_02754	L-lysine/L-arginine carboxypeptidase	Nonessential	-0.944952	4.85669	0	1
7330066	A0A0H3CAN8	CCNA_01926	dgcB	GGDEF diguanylate cyclase DgcB	Nonessential	-1.31907	4.18602	0	1
7330653	A0A0H3CAP0	CCNA_02501	CCNA_02501	type IV secretory pathway, VirB4 ATPase	Nonessential	-0.698819	2.11733	0	1
7331686	A0A0H3CAP1	CCNA_02451	CCNA_02451	hypothetical protein	Nonessential	-0.925138	2.85135	0	1
7331696	A0A0H3CAQ1	CCNA_02461	CCNA_02461	hypothetical protein	Nonessential	-0.754221	1.77334	0	1
7330619	A0A0H3CAQ7	CCNA_02467	pssZ	polyisoprenylphosphate hexose-1-phosphotransferase pssZ	Nonessential	-1.50088	4.66207	0	1
7330654	A0A0H3CAU1	CCNA_02502	CCNA_02502	type IV secretory pathway, VirB6 channel protein	Nonessential	-1.56156	3.11953	0	1
7332915	A0A0H3CAU9	CCNA_02565	CCNA_02565	hypothetical protein	Nonessential	-0.641615	3.45143	0	1
7330665	A0A0H3CAV0	CCNA_02512	hfsB	polysaccharide autokinase-related protein hfsB	Nonessential	-0.929672	4.65328	0	1
7330986	A0A0H3CAV8	CCNA_03148	CCNA_03148	hypothetical protein	Nonessential	-0.646899	2.16205	0	1
7330679	A0A0H3CAV9	CCNA_02526	pyrC	dihydroorotase	Nonessential	-0.712668	4.75802	0	1
7331340	A0A0H3CAZ9	CCNA_02909	CCNA_02909	tetratricopeptide repeat-containing 2OG-Fe(II) oxygenase	Nonessential	-0.59689	1.85077	0	1
7333386	A0A0H3CB02	CCNA_02054	CCNA_02054	methylmalonyl-CoA carboxylase, carboxyltransferase subunit	Nonessential	-1.0783	5.44141	0	1
7332926	A0A0H3CB04	CCNA_02576	purC	phosphoribosylamidoimidazole-succinocarboxamide synthase	Nonessential	-0.735196	3.32735	0	1
7332977	A0A0H3CB13	CCNA_02627	CCNA_02627	aminopeptidase	Nonessential	-0.946131	4.74123	0	1
7331375	A0A0H3CB21	CCNA_02944	CCNA_02944	hypothetical protein	Nonessential	-0.829748	3.30105	0	1
7330406	A0A0H3CB36	CCNA_02100	CCNA_02100	hypothetical protein	Nonessential	-0.902356	3.65885	0	1
7333265	A0A0H3CB44	CCNA_02976	CCNA_02976	MCP-signal associated domain protein	Nonessential	-1.34232	4.02497	0	1
7333275	A0A0H3CB51	CCNA_02986	CCNA_02986	hypothetical protein	Nonessential	-1.16563	4.86392	0	1
7330821	A0A0H3CB54	CCNA_03227	CCNA_03227	TonB-dependent receptor	Nonessential	-1.24769	4.3549	0	1
7332765	A0A0H3CB63	CCNA_02662	CCNA_02662	M28-family zinc peptidase	Nonessential	-0.81576	2.62154	0	1
7330305	A0A0H3CB82	CCNA_03283	CCNA_03283	TIM-barrel metal-dependent hydrolase	Nonessential	-1.42787	3.89517	0	1
7333498	A0A0H3CB91	CCNA_03044	CCNA_03044	CpaC-related secretion pathway protein	Nonessential	-1.66434	4.26846	0	1
7330354	A0A0H3CBB4	CCNA_03330	CCNA_03330	hypothetical protein	Nonessential	-0.663448	4.81891	0	1
7330880	A0A0H3CBC6	CCNA_02720	CCNA_02720	hypothetical protein	Nonessential	-1.26047	5.73188	0	1
7332033	A0A0H3CBD8	CCNA_03360	CCNA_03360	tagatose-1,6-bisphosphate aldolase	High_Fitness_Costs	-1.24486	5.0343	0	1
7333473	A0A0H3CBH9	CCNA_02222	CCNA_02222	5-methyltetrahydrofolate--homocysteine methyltransferase homocysteine-binding subunit	Nonessential	-0.847485	3.49065	0	1
7330981	A0A0H3CBI6	CCNA_03143	CCNA_03143	PAS-family sensor histidine kinase	Nonessential	-0.6229	2.60623	0	1
7330987	A0A0H3CBJ4	CCNA_03149	CCNA_03149	beta-glucosidase/beta-xylosidase	Nonessential	-1.79967	4.22798	0	1
7332622	A0A0H3CBL7	CCNA_02257	CCNA_02257	fliN family protein	Nonessential	-0.899491	4.3049	0	1
7332639	A0A0H3CBN3	CCNA_02273	CCNA_02273	glutathione peroxidase	Nonessential	-1.50477	3.77712	0	1
7331180	A0A0H3CBP7	CCNA_02855	CCNA_02855	PepSY peptidase propeptide domain protein	High_Fitness_Costs	-0.883495	2.92785	0	1
7331319	A0A0H3CBQ0	CCNA_02889	CCNA_02889	peptidyl-prolyl cis-trans isomerase	Nonessential	-0.874541	3.87363	0	1
7330801	A0A0H3CBQ6	CCNA_03207	CCNA_03207	hypothetical protein	Nonessential	-0.754672	4.51017	0	1
7331325	A0A0H3CBQ7	CCNA_02895	CCNA_02895	TonB-dependent receptor	Nonessential	-1.51902	4.21806	0	1
7331330	A0A0H3CBR1	CCNA_02900	CCNA_02900	N-acyl-L-amino acid amidohydrolase	Nonessential	-0.753907	4.33599	0	1
7332500	A0A0H3CBR8	CCNA_03503	CCNA_03503	YceI-family periplasmic protein	Nonessential	-0.628418	1.50357	0	1
7332263	A0A0H3CBR9	CCNA_02309	CCNA_02309	EF hand domain protein	Nonessential	-2.03038	4.54829	0	1
7331321	A0A0H3CBS5	CCNA_02891	CCNA_02891	beta-galactosidase	Nonessential	-1.00386	4.83825	0	1
7332511	A0A0H3CBS6	CCNA_03514	ctaG	cytochrome c oxidase assembly protein ctaG	Nonessential	-0.889513	4.50547	0	1
7331364	A0A0H3CBT6	CCNA_02933	CCNA_02933	aminopeptidase	Nonessential	-1.21759	4.67894	0	1
7332296	A0A0H3CBU5	CCNA_02342	CCNA_02342	hypothetical protein with pentapeptide repeats	Nonessential	-0.954584	4.9135	0	1
7332313	A0A0H3CBW1	CCNA_02359	CCNA_02359	hypothetical protein	Nonessential	-1.50838	4.40648	0	1
7330301	A0A0H3CBY5	CCNA_03279	CCNA_03279	short chain dehydrogenase	Nonessential	-0.699868	3.20747	0	1
7331640	A0A0H3CC06	CCNA_02408	CCNA_02408	hypothetical protein	Nonessential	-0.722773	2.72074	0	1
7329690	A0A0H3CC10	CCNA_03607	CCNA_03607	ribonucleoside-diphosphate reductase alpha chain	essential	-0.707297	2.92061	0	1
7330366	A0A0H3CC32	CCNA_03342	CCNA_03342	short-chain acyl-CoA hydrolase	Nonessential	-0.586744	4.83281	0	1
7331670	A0A0H3CC34	CCNA_02436	CCNA_02436	hypothetical protein	Nonessential	-1.01317	3.01656	0	1
7332028	A0A0H3CC42	CCNA_03355	CCNA_03355	acylamino-acid-releasing enzyme	Nonessential	-1.0458	3.65915	0	1
7333480	A0A0H3CC56	CCNA_03026	CCNA_03026	two-component response regulator petR	essential	-0.805486	3.1191	0	1
7330625	A0A0H3CC70	CCNA_02473	CCNA_02473	cobalt-zinc-cadmium resistance protein czcA	Nonessential	-0.635676	2.74406	0	1
7332067	A0A0H3CC72	CCNA_03393	purE	phosphoribosylaminoimidazole carboxylase carboxyltransferase subunit	Nonessential	-0.605027	3.45887	0	1
7332098	A0A0H3CC96	CCNA_03424	tacA	AAA-family response regulator tacA	High_Fitness_Costs	-1.07775	3.72329	0	1
7332429	A0A0H3CCA0	CCNA_03432	CCNA_03432	aldose 1-epimerase	Nonessential	-1.25724	3.60999	0	1
7331908	A0A0H3CCA2	CCNA_03713	CCNA_03713	RNA polymerase sigma-54 factor rpoN	High_Fitness_Costs	-0.634647	2.69699	0	1
7330946	A0A0H3CCA6	CCNA_03108	CCNA_03108	TonB-dependent outer membrane receptor	Nonessential	-0.716425	3.23294	0	1
7333535	A0A0H3CCB4	CCNA_03081	CCNA_03081	hypothetical protein	Nonessential	-0.780989	3.36236	0	1
7330958	A0A0H3CCB8	CCNA_03120	CCNA_03120	chemotaxis protein cheW	Nonessential	-0.94797	3.38012	0	1
7333540	A0A0H3CCB9	CCNA_03086	CCNA_03086	hypothetical protein	Nonessential	-0.647968	2.27364	0	1
7332459	A0A0H3CCC5	CCNA_03462	gcvPB	glycine cleavage system protein P, C-terminal domain	Nonessential	-0.709007	3.95873	0	1
7330976	A0A0H3CCD1	CCNA_03138	katG	peroxidase/catalase katG	Nonessential	-0.78427	1.51294	0	1
7330982	A0A0H3CCD7	CCNA_03144	dnaG	DNA primase	essential	-0.84767	2.98326	0	1
7330970	A0A0H3CCG3	CCNA_03132	higA	transcriptional regulator, antitoxin protein higA	Nonessential	-0.776738	3.3022	0	1
7332512	A0A0H3CCG4	CCNA_03515	CCNA_03515	hypothetical protein	Nonessential	-1.60776	3.56764	0	1
7330984	A0A0H3CCH2	CCNA_03146	CCNA_03146	M61 glycyl aminopeptidase	Nonessential	-0.866189	4.074	0	1
7330989	A0A0H3CCH7	CCNA_03151	CCNA_03151	sialic acid-specific 9-O-acetylesterase	Nonessential	-1.24632	3.28963	0	1
7332939	A0A0H3CCI0	CCNA_02589	CCNA_02589	BolA-related transcriptional regulator	Nonessential	-0.992895	3.52029	0	1
7330999	A0A0H3CCI6	CCNA_03161	xylR	transcriptional regulator xylR	Nonessential	-0.980431	4.6853	0	1
7332967	A0A0H3CCK6	CCNA_02617	hisC	histidinol-phosphate aminotransferase	Nonessential	-1.01933	3.80623	0	1
7332972	A0A0H3CCL1	CCNA_02622	CCNA_02622	M61 glycyl aminopeptidase	Nonessential	-1.08129	4.81015	0	1
7330792	A0A0H3CCM2	CCNA_03198	CCNA_03198	two-component response regulator	Nonessential	-1.30729	3.5148	0	1
7332761	A0A0H3CCN9	CCNA_02658	CCNA_02658	3-hydroxybutyryl-CoA dehydratase	Nonessential	-0.623479	3.66514	0	1
7329707	A0A0H3CCP4	CCNA_03624	CCNA_03624	sodium bicarbonate cotransporter	Nonessential	-0.695786	2.47163	0	1
7332772	A0A0H3CCQ0	CCNA_02669	CCNA_02669	hypothetical protein	Nonessential	-1.52138	3.87351	0	1
7330302	A0A0H3CCR2	CCNA_03280	CCNA_03280	pyruvate ferredoxin/flavodoxin oxidoreductase family protein	Nonessential	-1.05291	5.50261	0	1
7330331	A0A0H3CCS8	CCNA_03309	CCNA_03309	homoserine O-acetyltransferase	Nonessential	-0.9477	2.67328	0	1
7330859	A0A0H3CCV4	CCNA_03265	CCNA_03265	CBS pair-family sensor histidine kinase/receiver domain protein	Nonessential	-1.23354	2.49794	0	1
7331889	A0A0H3CCV8	CCNA_03695	CCNA_03695	aldehyde dehydrogenase	Nonessential	-0.933793	3.1704	0	1
7331917	A0A0H3CCY2	CCNA_03721	gltD	glutamate synthase (NADPH) small chain GltD	Nonessential	-1.283	4.06813	0	1
7332078	A0A0H3CD07	CCNA_03404	rcdA	regulator of CtrA degradation RcdA	Nonessential	-1.05463	3.68511	0	1
7332037	A0A0H3CD27	CCNA_03363	CCNA_03363	hypothetical protein	Nonessential	-1.5955	3.73374	0	1
7331978	A0A0H3CD68	CCNA_03780	CCNA_03780	conserved hypothetical secreted protein	essential	-0.790431	4.95806	0	1
7331984	A0A0H3CD74	CCNA_03786	CCNA_03786	heme chaperone heme-lyase	Nonessential	-0.596697	2.50428	0	1
7332508	A0A0H3CD96	CCNA_03511	surF1	cytochrome c oxidase assembly protein Surf1	Nonessential	-0.704013	3.01197	0	1
7332011	A0A0H3CD98	CCNA_03813	creS	intermediate filament-like cell shape determinant creS	Nonessential	-0.923625	2.84216	0	1
7332513	A0A0H3CDA3	CCNA_03516	coxE	protoheme IX farnesyltransferase coxE	Nonessential	-1.30403	4.54447	0	1
7332685	A0A0H3CDB6	CCNA_03837	CCNA_03837	bacterial SH3 domain protein	essential	-0.626375	3.29048	0	1
7332529	A0A0H3CDB9	CCNA_03531	CCNA_03531	carboxypeptidase S1	Nonessential	-0.628837	3.04435	0	1
7331332	A0A0H3CDD7	CCNA_02902	CCNA_02902	xylan alpha-1,2-glucuronosidase	Nonessential	-1.5048	3.78731	0	1
7332552	A0A0H3CDE1	CCNA_03554	fzeB	esterase lipase family protein FzeB	Nonessential	-1.0138	4.00369	0	1
7332581	A0A0H3CDG9	CCNA_03583	CCNA_03583	hypothetical protein	Nonessential	-0.600863	2.4948	0	1
7331366	A0A0H3CDH1	CCNA_02935	CCNA_02935	methyl-accepting chemotaxis protein	Nonessential	-0.802511	4.0051	0	1
7332509	A0A0H3CDH3	CCNA_03512	CCNA_03512	zinc-finger protein	Nonessential	-0.764006	4.01997	0	1
7331371	A0A0H3CDH7	CCNA_02940	CCNA_02940	methyl-accepting chemotaxis protein	Nonessential	-0.972438	3.97157	0	1
7333290	A0A0H3CDN1	CCNA_03001	CCNA_03001	hypothetical protein	Nonessential	-1.04668	3.78895	0	1
7332582	A0A0H3CDR5	CCNA_03584	chpT	histidine phosphotransferase ChpT	essential	-0.801448	3.2967	0	1
7331880	A0A0H3CDR9	CCNA_03686	CCNA_03686	alpha2 macroglobulin domain-containing extracellular protein	Nonessential	-0.815327	3.97867	0	1
7332587	A0A0H3CDS0	CCNA_03589	sigT	RNA polymerase EcfG family sigma factor sigT	Nonessential	-1.07469	3.88624	0	1
7331885	A0A0H3CDS3	CCNA_03691	kidO	bifunctional regulator KidO	Nonessential	-0.864805	3.98923	0	1
7329682	A0A0H3CDS9	CCNA_03599	asd	aspartate-semialdehyde dehydrogenase	Nonessential	-0.871331	3.19245	0	1
7331905	A0A0H3CDT8	CCNA_03710	CCNA_03710	nitrogen regulatory IIA protein	Nonessential	-1.25195	3.19506	0	1
7331918	A0A0H3CDU5	CCNA_03722	gltB	glutamate synthase (NADPH) large chain GltB	Nonessential	-0.999276	4.38771	0	1
7333536	A0A0H3CDW3	CCNA_03082	CCNA_03082	hypothetical protein	Nonessential	-1.6263	5.77141	0	1
7330965	A0A0H3CE08	CCNA_03127	CCNA_03127	aminoacyl-histidine dipeptidase	Nonessential	-0.785173	3.46094	0	1
7332001	A0A0H3CE47	CCNA_03803	CCNA_03803	cellulose biosynthesis protein CelD	Nonessential	-0.980913	3.24991	0	1
7332017	A0A0H3CE63	CCNA_03819	ftsK	cell division protein FtsK	essential	-1.03346	3.88367	0	1
7330799	A0A0H3CE84	CCNA_03205	CCNA_03205	M28-family zinc peptidase	Nonessential	-1.01179	2.95574	0	1
7330836	A0A0H3CEE2	CCNA_03242	CCNA_03242	succinic semialdehyde dehydrogenase	Nonessential	-1.07871	3.02695	0	1
7330841	A0A0H3CEE6	CCNA_03247	CCNA_03247	methyl-accepting chemotaxis protein	Nonessential	-0.942009	2.70286	0	1
7332687	A0A0H3CEH6	CCNA_03839	CCNA_03839	acylamino-acid-releasing enzyme	Nonessential	-1.23599	3.49565	0	1
7333030; 7330325	A0A0H3CEJ3	CCNA_01298; CCNA_03303	tuf	translation elongation factor Tu (EF-TU)	Nonessential	-0.85428	3.41937	0	1
7330371	A0A0H3CEN1	CCNA_03347	CCNA_03347	N-acyl-L-amino acid amidohydrolase	Nonessential	-0.597722	4.44093	0	1
7332060	A0A0H3CES2	CCNA_03386	pbpC	multimodular transpeptidase-transglycosylase PbpC	Nonessential	-0.631014	3.94603	0	1
7332442	A0A0H3CEY6	CCNA_03445	CCNA_03445	M28-family zinc metallopeptidase	Nonessential	-0.650771	2.21034	0	1
7332464	A0A0H3CF07	CCNA_03467	CCNA_03467	zinc-dependent metalloprotease, MMP subfamily 2	Nonessential	-0.843228	5.57522	0	1
7332483	A0A0H3CF25	CCNA_03486	CCNA_03486	hypothetical protein	Nonessential	-1.17464	4.00817	0	1
7329754	A0A0H3CFK2	CCNA_03663	CCNA_03663	NADP-dependent malic enzyme	Nonessential	-0.893259	4.60344	0	1
17829431	A0A0H3IA78	CCNA_03896	CCNA_03896	hypothetical protein	-	-1.24855	3.2675	0	1
17829428	A0A0H3ICY6	CCNA_03892	CCNA_03892	HD family metal-dependent phosphohydrolase	-	-0.705594	3.76031	0	1
17829432	A0A0H3ICZ1	CCNA_03897	CCNA_03897	hypothetical protein	-	-0.651251	2.84985	0	1
17829437	A0A0H3ICZ4	CCNA_03901	CCNA_03901	hypothetical protein	-	-1.04915	4.45952	0	1
17829435	A0A0H3IFM4	CCNA_03899	CCNA_03899	hypothetical protein	-	-0.975315	3.67042	0	1
18668836	A0A0H3IXN5	CCNA_03938	CCNA_03938	hypothetical protein	-	-0.832882	3.79885	0	1
7331206	B8GVN6	CCNA_01741	rpsF	SSU ribosomal protein S6P	essential	-0.824943	3.2886	0	1
7332718	B8GW32	CCNA_03870	gidB	methyltransferase GidB	High_Fitness_Costs	-1.16798	4.26775	0	1
7332719	B8GW33	CCNA_03871	gidA	tRNA uridine 5-carboxymethylaminomethyl modification enzyme GidA	High_Fitness_Costs	-0.761059	3.38831	0	1
7331257	B8GW64	CCNA_01791	pyrG	CTP synthase	High_Fitness_Costs	-0.634312	3.09973	0	1
7331279	B8GW85	CCNA_01812	ispDF	2-C-methyl-D-erythritol 4-phosphate cytidylyltransferase/2-C-methyl-D-erythritol 2,4-cyclodiphosphate synthase	essential	-0.587343	2.62554	0	1
7333322	B8GWR7	CCNA_01994	dxr	1-deoxy-D-xylulose 5-phosphate reductoisomerase	essential	-0.692708	3.90792	0	1
7333331	B8GWS6	CCNA_02003	dnaE	DNA polymerase III alpha subunit	essential	-1.09424	3.55755	0	1
7333149	B8GWW5	CCNA_00008	dnaA	chromosome replication initiator protein DnaA	essential	-1.20577	4.59674	0	1
7333367	B8GX11	CCNA_02036	hup	DNA-binding protein HU	Nonessential	-1.15193	4.96581	0	1
7330392	B8GX61	CCNA_02086	ftsN	cell division protein FtsN	essential	-0.862037	3.48507	0	1
7330403	B8GX72	CCNA_02097	opgH	periplasmic glucan glucosyltransferase	essential	-0.800032	5.95948	0	1
7330431	B8GXA0	CCNA_02125	podJ	polar development protein podJ	Nonessential	-0.658084	4.26383	0	1
7332384	B8GXM1	CCNA_00130	kup	Kup system potassium uptake protein	High_Fitness_Costs	-0.751904	2.78146	0	1
7332387	B8GXM4	CCNA_00133	rlmN	radical SAM family enzyme	Nonessential	-0.997362	1.94261	0	1
7332413	B8GXQ0	CCNA_00159	gyrB	DNA gyrase subunit B	essential	-0.977434	4.50598	0	1
7331620	B8GYT1	CCNA_02389	glmU	glucosamine-1-phosphate acetyltransferase/UDP-N-acetylglucosamine pyrophosphorylase	essential	-0.608602	4.43646	0	1
7331082	B8GZ34	CCNA_00383	rnhB	ribonuclease HII	Nonessential	-0.706115	2.37145	0	1
7330574	B8GZ98	CCNA_00447	cheD	chemotaxis protein cheD	Nonessential	-0.70352	3.41638	0	1
7330674	B8GZJ7	CCNA_02521	CCNA_02521	endonuclease involved in recombination	High_Fitness_Costs	-0.613861	2.62569	0	1
7333643	B8GZM2	CCNA_02546	pleD	GGDEF/response regulator protein PleD	Nonessential	-0.77369	3.95837	0	1
7332975	B8H082	CCNA_02625	ftsQ	cell division protein FtsQ	essential	-1.87946	4.75476	0	1
7332731	B8H086	CCNA_02629	murC	UDP-N-acetylmuramate--alanine ligase	essential	-0.61425	2.91525	0	1
7332741	B8H096	CCNA_02639	murD	UDP-N-acetylmuramoylalanine--D-glutamate ligase	essential	-0.983245	5.03625	0	1
7332745	B8H0A0	CCNA_02643	ftsI	penicillin-binding protein FtsI	essential	-1.46179	4.07049	0	1
7332747	B8H0A2	CCNA_02645	mraW	S-adenosyl-methyltransferase MraW	High_Fitness_Costs	-0.625066	3.74904	0	1
7332748	B8H0A3	CCNA_02646	mraZ	cell division protein MraZ	Nonessential	-0.8309	2.70765	0	1
7332766	B8H0C0	CCNA_02663	dksA	DnaK suppressor protein DksA	Nonessential	-0.699579	4.49289	0	1
7329869	B8H1H5	CCNA_00833	CCNA_00833	NAD(P)H:quinone oxidoreductase	Nonessential	-0.601155	3.00953	0	1
7329904	B8H1Z0	CCNA_00864	xylB	xylose dehydrogenase xylB	Nonessential	-1.71821	5.34676	0	1
7333544	B8H2N7	CCNA_03090	accA	acetyl-coenzyme A carboxylase carboxyl transferase subunit alpha	essential	-0.865956	3.30014	0	1
7330968	B8H358	CCNA_03130	ctrA	cell cycle response regulator CtrA	essential	-0.775371	2.08236	0	1
7330973	B8H363	CCNA_03135	fliI	flagellum-specific ATP synthase fliL	Nonessential	-0.895738	2.95117	0	1
7331512	B8H3I7	CCNA_01141	recA	RecA protein	Nonessential	-1.18361	5.02982	0	1
7330369	B8H455	CCNA_03345	ruvA	Holliday junction DNA helicase RuvA	Nonessential	-0.670596	1.37411	0	1
7333002	B8H4A1	CCNA_01273	CCNA_01273	EMG2 protein	Nonessential	-0.856927	4.37574	0	1
7332460	B8H4V4	CCNA_03463	gcvPA	glycine cleavage system protein P, N-terminal domain	Nonessential	-0.948275	4.09915	0	1
7330132	B8H516	CCNA_01403	glyQ	glycyl-tRNA synthetase alpha chain	essential	-0.601014	3.03485	0	1
7330162	B8H546	CCNA_01433	ihfA	integration host factor alpha-subunit	Nonessential	-0.967373	4.41767	0	1
7333199	B8H5S2	CCNA_01525	flbT	flagellar biosynthesis repressor flbT	Nonessential	-0.781414	3.26165	0	1
7331568	B8H5Y7	CCNA_01590	ligA	NAD-dependent DNA ligase	essential	-0.734623	3.05106	0	1
7331588	B8H607	CCNA_01610	leuA	2-isopropylmalate synthase	Nonessential	-0.603867	2.98895	0	1
7331604	B8H623	CCNA_01626	pdxJ	pyridoxal phosphate biosynthetic protein pdxJ	essential	-0.659793	4.59801	0	1
7329721	B8H640	CCNA_03636	bioB	biotin synthase	Nonessential	-1.32535	3.46849	0	1
7329747	B8H660	CCNA_03656	accD	acetyl-coenzyme A carboxylase carboxyl transferase subunit beta	essential	-0.71299	2.99632	0	1
7331894	B8H6A4	CCNA_03700	mscL	large-conductance mechanosensitive channel	Nonessential	-1.57714	6.3621	0	1
7331895	B8H6A5	CCNA_03701	ihfB	integration host factor beta-subunit	Nonessential	-1.05721	3.58064	0	1
7332404	A0A0H3C2W3	CCNA_00150	CCNA_00150	PDZ domain family protein	Nonessential	2.15593	3.65201	1	0
7330259	A0A0H3C318	CCNA_00213	CCNA_00213	ribosomal-protein-alanine acetyltransferase	Nonessential	0.701307	2.1155	1	0
7330776	A0A0H3C3B1	CCNA_00323	CCNA_00323	low-affinity zinc transport protein	Nonessential	1.68591	2.80174	1	0
7331060	A0A0H3C3E4	CCNA_00361	CCNA_00361	hot dog superfamily thioesterase	Nonessential	0.796449	4.05634	1	0
7331088	A0A0H3C3H4	CCNA_00389	CCNA_00389	aminomethyltransferase family protein	Nonessential	1.45029	2.64243	1	0
7332157	A0A0H3C3P4	CCNA_00067	CCNA_00067	YciI-like protein	Nonessential	1.01463	1.9968	1	0
7332394	A0A0H3C3V4	CCNA_00140	gshB	glutathione synthetase	High_Fitness_Costs	1.73855	2.37391	1	0
7330283	A0A0H3C437	CCNA_00237	chvI	two-component response regulator chvI	Nonessential	0.889768	3.83237	1	0
7330741	A0A0H3C475	CCNA_00288	CCNA_00288	ABC-type sulfate transport system, periplasmic component	Nonessential	0.647973	3.76846	1	0
7332106	A0A0H3C497	CCNA_00016	moaE	molybdopterin converting factor, large subunit	Nonessential	0.844281	2.78553	1	0
7332111	A0A0H3C4A2	CCNA_00021	CCNA_00021	putative aerobic-type carbon monoxide dehydrogenase, large subunit CoxL	Nonessential	1.68328	2.48646	1	0
7332121	A0A0H3C4B2	CCNA_00031	vapC	toxin protein VapC	Nonessential	0.965105	2.58016	1	0
7332129	A0A0H3C4C3	CCNA_00039	CCNA_00039	hypothetical protein	Nonessential	0.975688	2.89152	1	0
7331061	A0A0H3C4D3	CCNA_00362	CCNA_00362	zinc uptake regulation protein	Nonessential	1.50951	2.38611	1	0
7332158	A0A0H3C4E8	CCNA_00068	gpsA	NAD(P)H-dependent glycerol-3-phosphate dehydrogenase	essential	1.51237	2.79094	1	0
7332819	A0A0H3C4G8	CCNA_00732	CCNA_00732	GumN superfamily protein	Nonessential	0.861049	5.17026	1	0
7331094	A0A0H3C4G9	CCNA_00395	CCNA_00395	feruloyl-CoA synthetase	Nonessential	0.733889	2.66488	1	0
7332349	A0A0H3C4H1	CCNA_00095	CCNA_00095	quinone oxidoreductase	Nonessential	1.05655	1.94329	1	0
7331099	A0A0H3C4H6	CCNA_00400	CCNA_00400	MarR/EmrR-family transcriptional regulator	Nonessential	0.714077	2.10312	1	0
7331104	A0A0H3C4I2	CCNA_00405	CCNA_00405	short chain dehydrogenase	Nonessential	0.71458	2.12228	1	0
7332851	A0A0H3C4K0	CCNA_00764	CCNA_00764	electron transfer flavoprotein beta subunit	essential	0.993586	3.12803	1	0
7332401	A0A0H3C4K7	CCNA_00147	CCNA_00147	hypothetical protein	Nonessential	0.867872	1.33728	1	0
7330233	A0A0H3C4N4	CCNA_00188	CCNA_00188	ABC transporter ATP-binding protein	Nonessential	1.69611	3.13571	1	0
7330238	A0A0H3C4N8	CCNA_00193	leuB	3-isopropylmalate dehydrogenase	Nonessential	1.04361	3.52357	1	0
7329890	A0A0H3C4R5	CCNA_00850	acrB2	cation/multidrug efflux pump acrB2	Nonessential	1.48756	4.15838	1	0
7330290	A0A0H3C4T3	CCNA_00244	CCNA_00244	HAD superfamily phophatase	Nonessential	1.18783	2.06388	1	0
7329912	A0A0H3C4T7	CCNA_00872	CCNA_00872	glutaredoxin	Nonessential	0.923693	2.09962	1	0
7332219	A0A0H3C4W5	CCNA_00529	CCNA_00529	hypothetical protein	Nonessential	1.44879	2.51425	1	0
7332112	A0A0H3C536	CCNA_00022	CCNA_00022	putative aerobic-type carbon monoxide dehydrogenase, small subunit CoxS	Nonessential	1.76038	2.33557	1	0
7332117	A0A0H3C539	CCNA_00027	CCNA_00027	2OG-Fe(II) oxygenase	Nonessential	0.774856	1.57136	1	0
7333124	A0A0H3C579	CCNA_00992	CCNA_00992	hypothetical protein	Nonessential	0.751621	3.01746	1	0
7331100	A0A0H3C585	CCNA_00401	CCNA_00401	enoyl-CoA hydratase	Nonessential	0.710388	3.31418	1	0
7332362	A0A0H3C586	CCNA_00108	CCNA_00108	lon endopeptidase-related protein	Nonessential	1.55457	3.32542	1	0
7330538	A0A0H3C596	CCNA_00411	CCNA_00411	hypothetical protein	Nonessential	0.610068	2.61056	1	0
7332378	A0A0H3C597	CCNA_00124	CCNA_00124	hypothetical protein	Nonessential	0.944506	2.87428	1	0
7329764	A0A0H3C598	CCNA_01015	CCNA_01015	multicopper oxidase PcoA	Nonessential	1.16298	3.01419	1	0
7332385	A0A0H3C5A0	CCNA_00131	CCNA_00131	Rrf2 family protein	Nonessential	1.73795	3.56267	1	0
7329794	A0A0H3C5C5	CCNA_01045	CCNA_01045	conserved hypothetical cytosolic protein	Nonessential	1.13902	3.34971	1	0
7330506	A0A0H3C5D3	CCNA_00698	CCNA_00698	hypothetical protein	Nonessential	1.60948	2.8493	1	0
7330514	A0A0H3C5D5	CCNA_00705	CCNA_00705	hypothetical protein	Nonessential	0.733481	2.42336	1	0
7330257	A0A0H3C5E1	CCNA_00211	CCNA_00211	Porphyromonas-type peptidyl-arginine deiminase	essential	0.607168	2.92236	1	0
7330535	A0A0H3C5E8	CCNA_00726	CCNA_00726	acyl-CoA dehydrogenase	Nonessential	0.779832	1.59625	1	0
7330285	A0A0H3C5G7	CCNA_00239	hprK	serine kinase/phosphatase HprK	Nonessential	0.749527	2.53013	1	0
7329826	A0A0H3C5H4	CCNA_01075	CCNA_01075	beta/gamma crystallin family protein	Nonessential	1.23044	2.44476	1	0
7331460	A0A0H3C5I8	CCNA_01091	msrA	peptide methionine sulfoxide reductase	Nonessential	0.974123	5.80074	1	0
7329891	A0A0H3C5Q7	CCNA_00851	CCNA_00851	periplasmic multidrug efflux lipoprotein precursor	Nonessential	1.48289	3.97177	1	0
7332108	A0A0H3C5R8	CCNA_00018	moaA	molybdenum cofactor biosynthesis protein A	Nonessential	0.901868	3.01283	1	0
7331091	A0A0H3C5S1	CCNA_00392	CCNA_00392	dihydroorotase	Nonessential	0.927893	2.64631	1	0
7333565	A0A0H3C5S8	CCNA_01172	CCNA_01172	AIM24 family protein	Nonessential	1.11757	3.36152	1	0
7330539	A0A0H3C5T9	CCNA_00412	CCNA_00412	CoA pyrophosphatase	Nonessential	0.81284	2.32902	1	0
7329935	A0A0H3C5U8	CCNA_00894	ispG	1-hydroxy-2-methyl-2-(E)-butenyl 4-diphosphate synthase	essential	1.18156	2.95178	1	0
7332150	A0A0H3C5V1	CCNA_00060	CCNA_00060	mitochondrial-type Fe-S cluster assembly protein NFU	Nonessential	0.944597	2.90394	1	0
7332813	A0A0H3C5Y7	CCNA_00929	CCNA_00929	Riboflavin-specific deaminase family protein	Nonessential	1.94582	3.42612	1	0
7332356	A0A0H3C5Z3	CCNA_00102	CCNA_00102	hypothetical protein	Nonessential	0.801516	3.30142	1	0
7332363	A0A0H3C5Z7	CCNA_00109	CCNA_00109	thioredoxin	Nonessential	1.88619	3.59271	1	0
7332216	A0A0H3C618	CCNA_00526	CCNA_00526	BMFP membrane fusogenic protein	Nonessential	0.966168	2.82256	1	0
7332392	A0A0H3C625	CCNA_00138	CCNA_00138	TonB-dependent receptor	Nonessential	0.666631	2.14337	1	0
7332245	A0A0H3C637	CCNA_00555	glnC	nitrogen regulatory protein P-II	Nonessential	0.965204	2.22469	1	0
7332257	A0A0H3C643	CCNA_00566	CCNA_00566	mannonate dehydratase	Nonessential	1.00187	2.32757	1	0
7332827	A0A0H3C659	CCNA_00740	CCNA_00740	riboflavin kinase/FMN adenylyltransferase	essential	1.26391	3.03889	1	0
7330229	A0A0H3C662	CCNA_00185	CCNA_00185	TonB-dependent receptor	Nonessential	1.04993	2.21606	1	0
7332853	A0A0H3C685	CCNA_00766	CCNA_00766	cobalamin adenosyltransferase family protein	Nonessential	0.970931	2.84412	1	0
7330258	A0A0H3C689	CCNA_00212	CCNA_00212	N-carbamoylputrescine amidase	essential	0.607907	4.07969	1	0
7330263	A0A0H3C693	CCNA_00217	CCNA_00217	thiol:disulfide interchange protein DsbD	High_Fitness_Costs	1.55424	2.46601	1	0
7331796	A0A0H3C696	CCNA_01341	CCNA_01341	DegP/HtrA-family serine protease	Nonessential	1.55625	2.38444	1	0
7330270	A0A0H3C698	CCNA_00224	CCNA_00224	TonB-dependent receptor protein	Nonessential	0.967485	2.14981	1	0
7329765	A0A0H3C699	CCNA_01016	CCNA_01016	copper resistance protein B	Nonessential	1.27297	2.77015	1	0
7329770	A0A0H3C6A4	CCNA_01021	CCNA_01021	TonB-dependent receptor	Nonessential	1.33429	3.43303	1	0
7331806	A0A0H3C6A7	CCNA_01351	CCNA_01351	two-component response regulator protein	Nonessential	0.747009	2.81696	1	0
7329795	A0A0H3C6C7	CCNA_01046	msrA	peptide methionine sulfoxide reductase msrA	Nonessential	1.43766	4.08906	1	0
7330715	A0A0H3C6D7	CCNA_00263	CCNA_00263	hypothetical protein	Nonessential	0.893886	1.84114	1	0
7330502	A0A0H3C6D8	CCNA_00694	CCNA_00694	ATP-dependent DNA helicase	Nonessential	0.776823	3.25728	1	0
7329827	A0A0H3C6F3	CCNA_01076	CCNA_01076	beta/gamma crystallin family protein	Nonessential	1.34949	3.84738	1	0
7332828	A0A0H3C6G7	CCNA_00741	CCNA_00741	3-hydroxybutyryl-CoA dehydratase	Nonessential	1.25146	3.86728	1	0
7329914	A0A0H3C6I4	CCNA_00874	bioC	biotin synthesis protein bioC	essential	0.833586	2.22614	1	0
7333317	A0A0H3C6M9	CCNA_01168	CCNA_01168	3-ketoacyl-CoA thiolase	Nonessential	0.806454	2.82165	1	0
7329893	A0A0H3C6P1	CCNA_00853	CCNA_00853	3-isopropylmalate dehydrogenase	Nonessential	2.10399	1.92737	1	0
7329898	A0A0H3C6P3	CCNA_00858	CCNA_00858	TonB-dependent receptor	Nonessential	1.19553	3.6367	1	0
7333060	A0A0H3C6P4	CCNA_00930	CCNA_00930	riboflavin synthase alpha chain	Nonessential	0.997414	1.86956	1	0
7329910	A0A0H3C6Q1	CCNA_00870	CCNA_00870	hypothetical protein	Nonessential	1.23399	3.35753	1	0
7329957	A0A0H3C6T0	CCNA_00916	parE-1	toxin protein parE-1	Nonessential	0.763101	2.24426	1	0
7333061	A0A0H3C6U2	CCNA_00931	ribA	GTP cyclohydrolase II/3,4-dihydroxy-2-butanone-4-phosphate synthase	Nonessential	1.00889	3.23751	1	0
7333071	A0A0H3C6U5	CCNA_00941	mnmA	tRNA (5-methylaminomethyl-2-thiouridylate)-methyltransferase MnmA	essential	1.09628	4.32342	1	0
7330551	A0A0H3C6U9	CCNA_00424	CCNA_00424	aldehyde dehydrogenase	Nonessential	1.90889	3.90112	1	0
7333093	A0A0H3C6V9	CCNA_00963	CCNA_00963	organic hydroperoxide resistance protein	Nonessential	1.17129	2.25853	1	0
7333225	A0A0H3C6X6	CCNA_01550	cysD	sulfate adenylyltransferase subunit 2	Nonessential	1.10571	1.61561	1	0
7331792	A0A0H3C713	CCNA_01337	CCNA_01337	GMC family oxidoreductase	Nonessential	0.672932	2.13452	1	0
7331807	A0A0H3C728	CCNA_01352	CCNA_01352	two component sensor histidine kinase	Nonessential	0.95585	4.64864	1	0
7331822	A0A0H3C745	CCNA_01367	CCNA_01367	nicotinate-nucleotide--dimethylbenzimidazole phosphoribosyltransferase	Nonessential	0.832445	2.14032	1	0
7331828	A0A0H3C750	CCNA_01373	CCNA_01373	hypothetical protein	Nonessential	1.28403	2.25545	1	0
7329777	A0A0H3C759	CCNA_01028	pepA	M17 family aminopeptidase	Nonessential	1.63109	4.2481	1	0
7329971	A0A0H3C778	CCNA_00572	CCNA_00572	PTS system, N-acetylglucosamine-specific IIBC component	Nonessential	0.764816	1.70959	1	0
7331518	A0A0H3C785	CCNA_01147	CCNA_01147	acetyltransferase	Nonessential	1.16639	2.58753	1	0
7333567	A0A0H3C7A7	CCNA_01174	CCNA_01174	LysR-family transcriptional regulator	Nonessential	0.768546	2.83619	1	0
7333603	A0A0H3C7D9	CCNA_01210	CCNA_01210	nucleotidyltransferase family protein	High_Fitness_Costs	0.891836	3.89851	1	0
7333608	A0A0H3C7E5	CCNA_01215	CCNA_01215	histidine triad (HIT) hydrolase	Nonessential	0.725126	1.76979	1	0
7331287	A0A0H3C7H6	CCNA_01820	hflX	GTP-binding protein hflX	Nonessential	0.941429	3.11638	1	0
7333578	A0A0H3C7I4	CCNA_01185	CCNA_01185	hypothetical protein	Nonessential	1.02492	1.54715	1	0
7331384	A0A0H3C7J0	CCNA_01836	CCNA_01836	acyl-CoA thioesterase I/lysophospholipase	Nonessential	2.05428	3.0185	1	0
7332829	A0A0H3C7P2	CCNA_00742	CCNA_00742	HAD superfamily sugar phosphatase	Nonessential	0.919145	2.06396	1	0
7330051	A0A0H3C7Q3	CCNA_01912	CCNA_01912	protein ydhR precursor	Nonessential	1.44418	1.63148	1	0
7332850	A0A0H3C7R1	CCNA_00763	CCNA_00763	electron transfer flavoprotein alpha subunit	essential	0.968323	3.12094	1	0
7331829	A0A0H3C7S0	CCNA_01374	CCNA_01374	Fe-S cluster assembly ABC-type transport system, permease and ATPase components	Nonessential	1.13852	2.32655	1	0
7331553	A0A0H3C7S1	CCNA_01575	CCNA_01575	glucose / sorbosone dehydrogenase	Nonessential	0.905955	3.22968	1	0
7331837	A0A0H3C7S5	CCNA_01379	rsaFb	type I secretion outer membrane protein rsaFb	Nonessential	0.640033	3.31976	1	0
7330095	A0A0H3C7U4	CCNA_01955	CCNA_01955	zinc metalloprotease	Nonessential	0.643619	2.27567	1	0
7331799	A0A0H3C7V0	CCNA_01344	CCNA_01344	hypothetical protein	Nonessential	0.611607	1.94781	1	0
7329876	A0A0H3C7X7	CCNA_00839	CCNA_00839	glucan 1,4-beta-glucosidase	Nonessential	0.790498	2.80529	1	0
7331830	A0A0H3C7Y0	CCNA_01375	CCNA_01375	lactoylglutathione lyase	Nonessential	1.20613	2.85056	1	0
7329889	A0A0H3C7Y7	CCNA_00849	CCNA_00849	outer membrane efflux protein	Nonessential	1.2624	5.95932	1	0
7333339	A0A0H3C7Z1	CCNA_02011	CCNA_02011	methylmalonyl CoA epimerase	Nonessential	0.858687	2.54053	1	0
7329899	A0A0H3C7Z7	CCNA_00859	CCNA_00859	acetyltransferase, GNAT family	Nonessential	0.656284	2.77613	1	0
7329911	A0A0H3C805	CCNA_00871	CCNA_00871	carbon-nitrogen hydrolase family protein	Nonessential	0.913625	2.62514	1	0
7333171	A0A0H3C831	CCNA_01497	CCNA_01497	ADP-L-glycero-D-manno-heptose-6-epimerase	essential	1.18602	2.45214	1	0
7330173	A0A0H3C837	CCNA_01443	CCNA_01443	hypothetical protein	Nonessential	1.14655	4.36233	1	0
7331203	A0A0H3C848	CCNA_01738	CCNA_01738	TonB-dependent outer membrane receptor	Nonessential	1.79269	2.83678	1	0
7329963	A0A0H3C855	CCNA_00922	clpB	ClpB protein	Nonessential	1.5987	4.62974	1	0
7330396	A0A0H3C856	CCNA_02090	CCNA_02090	exodeoxyribonuclease III	Nonessential	0.884995	2.17062	1	0
7333062	A0A0H3C863	CCNA_00932	ribH	6,7-dimethyl-8-ribityllumazine synthase	Nonessential	1.45755	1.56502	1	0
7330401	A0A0H3C864	CCNA_02095	CCNA_02095	NAD/NADH-dependent eicosanoid dehydrogenase	Nonessential	0.636354	1.87565	1	0
7333123	A0A0H3C8C7	CCNA_00991	CCNA_00991	nodulation protein N	Nonessential	0.612515	1.67748	1	0
7333128	A0A0H3C8D1	CCNA_00996	CCNA_00996	enoyl-CoA hydratase	Nonessential	0.66529	2.14777	1	0
7333415	A0A0H3C8D3	CCNA_02165	CCNA_02165	lysophospholipase	Nonessential	1.12516	2.10898	1	0
7333316	A0A0H3C8E2	CCNA_01560	ppc	phosphoenolpyruvate carboxylase	Nonessential	0.60295	1.99241	1	0
7333464	A0A0H3C8H7	CCNA_02213	CCNA_02213	old yellow enzyme (OYE)-family NADH:flavin oxidoreductase	Nonessential	1.98731	3.52013	1	0
7330073	A0A0H3C8K2	CCNA_01933	CCNA_01933	hypothetical protein	Nonessential	1.10604	2.91854	1	0
7332623	A0A0H3C8M0	CCNA_02258	lipB	lipoate-protein ligase B	essential	1.09442	2.2479	1	0
7330096	A0A0H3C8M2	CCNA_01956	CCNA_01956	outer membrane protein	Nonessential	0.714668	1.71006	1	0
7332281	A0A0H3C8S9	CCNA_02327	CCNA_02327	ABC transporter permease protein	Nonessential	0.665686	2.02455	1	0
7333364	A0A0H3C8T7	CCNA_02034	CCNA_02034	luciferase-like monooxygenase	Nonessential	0.905283	1.6366	1	0
7331277	A0A0H3C8V5	CCNA_01810	CCNA_01810	coenzyme Q-binding protein	Nonessential	0.966471	2.43216	1	0
7332319	A0A0H3C8W2	CCNA_02365	CCNA_02365	glucoamylase	Nonessential	0.653191	3.89845	1	0
7333610	A0A0H3C8X4	CCNA_01217	CCNA_01217	phosphatidylglycerophosphate synthase	High_Fitness_Costs	1.07437	2.97976	1	0
7331393	A0A0H3C8Y0	CCNA_01845	CCNA_01845	two-component response regulator protein	Nonessential	0.738297	2.19159	1	0
7333631	A0A0H3C8Y9	CCNA_01238	CCNA_01238	EF-hand domain protein	Nonessential	1.0061	1.89199	1	0
7332982	A0A0H3C8Z8	CCNA_01253	dapA	dihydrodipicolinate synthase	essential	0.798278	2.61395	1	0
7331665	A0A0H3C921	CCNA_02431	hisD	histidinol dehydrogenase	Nonessential	1.21095	1.8318	1	0
7331683	A0A0H3C934	CCNA_02448	CCNA_02448	hypothetical protein	Nonessential	0.635048	3.20092	1	0
7331795	A0A0H3C939	CCNA_01340	CCNA_01340	major facilitator superfamily transporter	Nonessential	0.623681	1.51884	1	0
7333405	A0A0H3C952	CCNA_02155	CCNA_02155	hypothetical protein	Nonessential	0.645316	1.80427	1	0
7331815	A0A0H3C960	CCNA_01360	iolA	malonate-semialdehyde dehydrogenase IolA	Nonessential	0.608323	2.78906	1	0
7333416	A0A0H3C961	CCNA_02166	CCNA_02166	uracil DNA glycosylase superfamily protein	Nonessential	0.84343	2.33008	1	0
7330631	A0A0H3C967	CCNA_02479	CCNA_02479	aryl-alcohol dehydrogenase	Nonessential	0.797546	3.3476	1	0
7331831	A0A0H3C976	CCNA_01376	CCNA_01376	glutathione S-transferase	Nonessential	1.53788	2.78836	1	0
7331382	A0A0H3C977	CCNA_01834	CCNA_01834	oxidoreductase	Nonessential	1.55359	2.76624	1	0
7331844	A0A0H3C987	CCNA_01386	CCNA_01386	hypothetical protein	Nonessential	1.73625	1.9973	1	0
7331394	A0A0H3C988	CCNA_01846	CCNA_01846	two-component sensor histidine kinase	Nonessential	0.876507	2.07431	1	0
7330134	A0A0H3C9A1	CCNA_01405	CCNA_01405	GIY-YIG domain protein	Nonessential	0.962807	3.04886	1	0
7333470	A0A0H3C9A3	CCNA_02219	CCNA_02219	hypothetical protein	Nonessential	0.610867	3.4162	1	0
7332611	A0A0H3C9C8	CCNA_02249	CCNA_02249	conserved hypothetical cytosolic protein	Nonessential	1.51242	3.19604	1	0
7332903	A0A0H3C9D6	CCNA_02553	clpA	ATP-dependent clp protease ATP-binding subunit ClpA	Nonessential	0.962998	6.03585	1	0
7330060	A0A0H3C9F5	CCNA_01920	mfd	transcription-repair coupling factor Mfd	Nonessential	1.24398	2.43487	1	0
7330375	A0A0H3C9F6	CCNA_02069	secF	protein translocase subunit secF	essential	0.830253	4.12341	1	0
7332947	A0A0H3C9H7	CCNA_02597	CCNA_02597	hypothetical protein	Nonessential	1.22882	3.54703	1	0
7333167	A0A0H3C9I7	CCNA_01493	CCNA_01493	cysteine synthase	Nonessential	2.03709	2.11051	1	0
7330421	A0A0H3C9J7	CCNA_02115	CCNA_02115	secreted pectate lyase-family protein	Nonessential	0.822201	2.77139	1	0
7330437	A0A0H3C9L1	CCNA_02131	celD	glucan 1,4-beta-glucosidase	Nonessential	0.791867	3.4258	1	0
7332342	A0A0H3C9N8	CCNA_02387	CCNA_02387	glutathione reductase	Nonessential	1.21108	2.72074	1	0
7333417	A0A0H3C9Q2	CCNA_02167	CCNA_02167	glutathione S-transferase	Nonessential	0.607376	2.63966	1	0
7330376	A0A0H3C9Q4	CCNA_02070	secD	protein translocase subunit secD	essential	0.684472	3.48935	1	0
7333224	A0A0H3C9Q7	CCNA_01549	cysC	sulfate adenylyltransferase subunit 1/adenylylsulfate kinase	Nonessential	1.06135	1.97713	1	0
7333428	A0A0H3C9R0	CCNA_02178	CCNA_02178	short-chain alcohol dehydrogenase	Nonessential	0.963677	1.95598	1	0
7333229	A0A0H3C9R1	CCNA_01554	CCNA_01554	D-mannonate oxidoreductase	Nonessential	0.844494	3.76465	1	0
7330394	A0A0H3C9R3	CCNA_02088	CCNA_02088	HesB protein family	Nonessential	1.5798	3.1534	1	0
7333456	A0A0H3C9T6	CCNA_02205	CCNA_02205	hypothetical protein	Nonessential	3.14805	1.95731	1	0
7330877	A0A0H3C9U1	CCNA_02717	malK	maltose/maltodextrin transport ATP-binding protein malK	Nonessential	1.21532	2.47001	1	0
7330899	A0A0H3C9W0	CCNA_02738	CCNA_02738	3-ketoacyl-(acyl-carrier-protein) reductase	Nonessential	1.08526	2.49135	1	0
7330632	A0A0H3C9W2	CCNA_02480	CCNA_02480	NAD-dependent benzaldehyde dehydrogenase II	Nonessential	0.87796	2.04104	1	0
7330904	A0A0H3C9W4	CCNA_02743	CCNA_02743	TonB dependent receptor	Nonessential	1.3178	4.27436	1	0
7333419	A0A0H3CA05	CCNA_02169	CCNA_02169	thioesterase superfamily protein	Nonessential	1.16821	4.70554	1	0
7333424	A0A0H3CA08	CCNA_02174	CCNA_02174	multidrug resistance efflux pump	Nonessential	0.654114	3.7658	1	0
7331145	A0A0H3CA27	CCNA_02821	CCNA_02821	hipA-related phosphatidylinositol 3/4-kinase	Nonessential	0.620843	1.98312	1	0
7333467	A0A0H3CA45	CCNA_02216	CCNA_02216	ABM family monooxygenase	Nonessential	1.06438	3.61988	1	0
7331171	A0A0H3CA51	CCNA_02846	CCNA_02846	DegP/HtrA-family serine protease	Nonessential	1.11339	3.17258	1	0
7331183	A0A0H3CA56	CCNA_02858	CCNA_02858	hipA-family phosphatidylinositol 3/4-kinase	Nonessential	1.12961	3.55798	1	0
7332941	A0A0H3CA63	CCNA_02591	CCNA_02591	glutaredoxin	Nonessential	0.891518	2.05781	1	0
7332306	A0A0H3CA84	CCNA_02352	CCNA_02352	membrane-bound aldehyde dehydrogenase, large subunit	Nonessential	0.805015	2.86986	1	0
7332316	A0A0H3CA94	CCNA_02362	CCNA_02362	GAF domain-containing protein	Nonessential	1.12561	2.59084	1	0
7332659	A0A0H3CAB2	CCNA_02293	CCNA_02293	thiol:disulfide interchange protein tlpA	Nonessential	0.972529	2.87348	1	0
7331251	A0A0H3CAB3	CCNA_01786	CCNA_01786	EcsC family protein	Nonessential	1.97768	1.99629	1	0
7333253	A0A0H3CAF0	CCNA_02964	CCNA_02964	thioredoxin-disulfide reductase	essential	1.19197	3.317	1	0
7332295	A0A0H3CAF1	CCNA_02341	CCNA_02341	small heat shock protein	Nonessential	2.74335	1.7161	1	0
7331383	A0A0H3CAF2	CCNA_01835	CCNA_01835	ABC transporter ATP-binding protein	Nonessential	0.899547	2.85697	1	0
7333259	A0A0H3CAF4	CCNA_02970	CCNA_02970	putative thiol-disulfide oxidoreductase	Nonessential	1.73723	3.72981	1	0
7332307	A0A0H3CAF9	CCNA_02353	CCNA_02353	membrane-bound aldehyde dehydrogenase iron-sulfur protein	Nonessential	1.05719	2.69509	1	0
7332333	A0A0H3CAI1	CCNA_02378	CCNA_02378	SIMPL family protein	Nonessential	2.41828	2.11594	1	0
7330878	A0A0H3CAJ5	CCNA_02718	tauC	taurine transport system permease protein tauC	Nonessential	0.79103	1.65909	1	0
7333313	A0A0H3CAJ6	CCNA_03023	CCNA_03023	TonB-dependent receptor	Nonessential	0.838654	1.5373	1	0
7333487	A0A0H3CAK5	CCNA_03033	CCNA_03033	Flp pilus assembly protein TadD	Nonessential	1.02896	3.95223	1	0
7331655	A0A0H3CAL7	CCNA_02422	CCNA_02422	short chain dehydrogenase	Nonessential	1.83306	3.34672	1	0
7330910	A0A0H3CAM0	CCNA_02749	CCNA_02749	hypothetical protein	Nonessential	0.952776	2.33168	1	0
7330050	A0A0H3CAM2	CCNA_01911	CCNA_01911	glyoxalase family protein	Nonessential	1.04413	1.56329	1	0
7330061	A0A0H3CAN3	CCNA_01921	CCNA_01921	Sdh5 family flavination protein	essential	1.43065	4.34854	1	0
7331681	A0A0H3CAN6	CCNA_02446	CCNA_02446	glutathionylspermidine synthase family	Nonessential	0.787379	1.86071	1	0
7333522	A0A0H3CAN7	CCNA_03068	CCNA_03068	glutathione S-transferase	Nonessential	2.2157	2.02766	1	0
7331109	A0A0H3CAQ2	CCNA_02785	CCNA_02785	TIR-like nucleotide binding protein	Nonessential	0.739627	1.40866	1	0
7330669	A0A0H3CAQ4	CCNA_02516	CCNA_02516	glutathione S-transferase	Nonessential	1.02884	3.85536	1	0
7331131	A0A0H3CAR8	CCNA_02807	CCNA_02807	nickel-cobalt-cadmium resistance protein NccB	Nonessential	1.28456	3.04553	1	0
7330951	A0A0H3CAS9	CCNA_03113	CCNA_03113	membrane-associated phospholipid phosphatase	Nonessential	1.60723	1.6935	1	0
7331178	A0A0H3CAV5	CCNA_02853	CCNA_02853	two-component sensor histidine kinase	Nonessential	0.926093	2.478	1	0
7330670	A0A0H3CAV6	CCNA_02517	CCNA_02517	hypothetical protein	Nonessential	1.20866	2.17362	1	0
7330991	A0A0H3CAW2	CCNA_03153	CCNA_03153	biofilm formation and stress response factor BsmA	Nonessential	0.892227	2.73583	1	0
7331007	A0A0H3CAX6	CCNA_03169	CCNA_03169	SH3 domain protein	Nonessential	3.351	1.80322	1	0
7332942	A0A0H3CAX7	CCNA_02592	CCNA_02592	thioesterase	Nonessential	1.43613	4.07139	1	0
7332916	A0A0H3CAZ3	CCNA_02566	CCNA_02566	membrane alanine aminopeptidase	Nonessential	1.42446	2.91883	1	0
7330377	A0A0H3CB17	CCNA_02071	CCNA_02071	protein translocase subunit YajC	essential	1.12787	2.58605	1	0
7333243	A0A0H3CB30	CCNA_02954	CCNA_02954	11-cis retinol dehydrogenase	Nonessential	1.49914	2.76583	1	0
7333254	A0A0H3CB37	CCNA_02965	CCNA_02965	cell wall hydrolase family protein	Nonessential	0.754466	2.66437	1	0
7332776	A0A0H3CB72	CCNA_02673	uvrA	excinuclease ABC subunit A	Nonessential	1.35396	3.55395	1	0
7330321	A0A0H3CB93	CCNA_03299	CCNA_03299	outer membrane protein oprM	Nonessential	2.05347	3.03698	1	0
7330884	A0A0H3CBB2	CCNA_02724	CCNA_02724	Aldo-keto reductase	Nonessential	1.1041	3.48294	1	0
7333523	A0A0H3CBB5	CCNA_03069	CCNA_03069	Lumazine-bd-2 family protein	Nonessential	2.00539	1.98103	1	0
7330870	A0A0H3CBB7	CCNA_02710	CCNA_02710	rhomboid family protease	Nonessential	1.43752	2.26304	1	0
7332026	A0A0H3CBD3	CCNA_03354	CCNA_03354	5-formyltetrahydrofolate cyclo-ligase	Nonessential	0.595795	2.24112	1	0
7333430	A0A0H3CBE0	CCNA_02180	CCNA_02180	iron-sulfur cluster assembly/repair protein ApbC	essential	1.41444	2.47875	1	0
7330912	A0A0H3CBF3	CCNA_02751	metN	ABC transporter ATP-binding protein	Nonessential	0.72113	1.61215	1	0
7333447	A0A0H3CBF4	CCNA_02196	CCNA_02196	hypothetical protein	Nonessential	1.99333	1.76403	1	0
7333452	A0A0H3CBF8	CCNA_02201	CCNA_02201	nucleoside 2-deoxyribosyltransferase	Nonessential	1.96541	2.39747	1	0
7330918	A0A0H3CBF9	CCNA_02756	CCNA_02756	competence/damage-inducible protein CinA	Nonessential	0.946584	2.32436	1	0
7332076	A0A0H3CBI0	CCNA_03402	CCNA_03402	NAD(P)H quinone oxidoreductase, PIG3 family	Nonessential	2.16343	2.40926	1	0
7332604	A0A0H3CBK2	CCNA_02242	CCNA_02242	PHB granule-associated protein, phasin2	Nonessential	0.702053	2.74804	1	0
7331133	A0A0H3CBK5	CCNA_02809	CCNA_02809	AcrB-family cation/multidrug efflux pump	Nonessential	0.860375	4.08552	1	0
7331179	A0A0H3CBM5	CCNA_02854	CCNA_02854	two-component response regulator	Nonessential	1.4626	2.02968	1	0
7331185	A0A0H3CBN0	CCNA_02860	CCNA_02860	DnaJ-class molecular chaperone	Nonessential	1.37998	3.9377	1	0
7332645	A0A0H3CBN9	CCNA_02279	CCNA_02279	disulfide bond formation protein B	essential	1.50475	2.77453	1	0
7332479	A0A0H3CBP8	CCNA_03482	CCNA_03482	ABC transporter permease protein	Nonessential	2.43659	3.68878	1	0
7330796	A0A0H3CBQ1	CCNA_03202	CCNA_03202	lipid A 3-O-deacylase PagL	Nonessential	0.674389	1.77989	1	0
7332489	A0A0H3CBQ8	CCNA_03492	CCNA_03492	M50-like Site-2 protease	Nonessential	1.59008	3.13532	1	0
7332506	A0A0H3CBS2	CCNA_03509	CCNA_03509	zinc protease	Nonessential	1.38579	3.19565	1	0
7331348	A0A0H3CBU4	CCNA_02917	CCNA_02917	AAA-family ATPase	Nonessential	0.621001	4.39646	1	0
7333255	A0A0H3CBW7	CCNA_02966	CCNA_02966	non-specific DNA-binding protein Dps/iron-binding ferritin-like antioxidant protein/ferroxidase	Nonessential	2.28258	2.36836	1	0
7329679	A0A0H3CC00	CCNA_03596	CCNA_03596	SWIM zinc finger family protein	Nonessential	1.32618	2.27186	1	0
7330322	A0A0H3CC02	CCNA_03300	CCNA_03300	RND family efflux transporter, MFP subunit	Nonessential	1.74407	3.13421	1	0
7331645	A0A0H3CC12	CCNA_02413	CCNA_02413	acyl-CoA dehydrogenase	Nonessential	0.885657	2.58006	1	0
7329701	A0A0H3CC20	CCNA_03618	CCNA_03618	SCO1/SenC family protein	Nonessential	0.858162	1.36222	1	0
7331656	A0A0H3CC23	CCNA_02423	CCNA_02423	hypothetical protein	Nonessential	0.966878	3.72355	1	0
7331682	A0A0H3CC43	CCNA_02447	CCNA_02447	PspA/IM30 family regulatory protein	Nonessential	0.642249	2.351	1	0
7332040	A0A0H3CC51	CCNA_03366	CCNA_03366	DoxX family protein	Nonessential	0.671256	1.33234	1	0
7329750	A0A0H3CC53	CCNA_03659	trpF	N-(5'-phosphoribosyl)anthranilate isomerase	Nonessential	0.874545	3.73042	1	0
7331692	A0A0H3CC55	CCNA_02457	CCNA_02457	nitropropane dioxygenase/trans-enoyl-CoA reductase family protein	Nonessential	1.51873	2.78915	1	0
7333550	A0A0H3CC95	CCNA_03096	CCNA_03096	TonB-dependent receptor	Nonessential	1.82772	3.21417	1	0
7333530	A0A0H3CCA9	CCNA_03076	uvrB	excinuclease ABC subunit B	Nonessential	1.32318	2.91339	1	0
7333546	A0A0H3CCC4	CCNA_03092	CCNA_03092	cytochrome P450 family protein	Nonessential	0.645917	3.42117	1	0
7333551	A0A0H3CCD3	CCNA_03097	CCNA_03097	aldo/keto reductase family protein	Nonessential	2.1354	2.66189	1	0
7332480	A0A0H3CCD9	CCNA_03483	CCNA_03483	ABC transporter ATP-binding protein	Nonessential	1.91274	4.2975	1	0
7330993	A0A0H3CCE6	CCNA_03155	CCNA_03155	PepSY-associated transmembrane protein	Nonessential	1.04989	1.44092	1	0
7332945	A0A0H3CCI4	CCNA_02595	CCNA_02595	Zn finger TFIIB-family transcription factor	Nonessential	0.775803	1.81631	1	0
7330807	A0A0H3CCJ7	CCNA_03213	CCNA_03213	polyhydroxyalkanoic acid system protein	essential	1.70675	2.79971	1	0
7330812	A0A0H3CCK1	CCNA_03218	CCNA_03218	periplasmic multidrug efflux lipoprotein precursor	Nonessential	0.873196	2.92627	1	0
7332575	A0A0H3CCK5	CCNA_03577	CCNA_03577	DNA polymerase I	High_Fitness_Costs	0.912824	2.69306	1	0
7332004	A0A0H3CCK7	CCNA_03806	CCNA_03806	outer membrane lipoprotein	Nonessential	2.15108	6.00168	1	0
7332678	A0A0H3CCL9	CCNA_03830	CCNA_03830	multidrug resistance protein A, efflux pump	Nonessential	0.596412	2.48041	1	0
7329680	A0A0H3CCM0	CCNA_03597	CCNA_03597	acetylglutamate kinase	Nonessential	0.942651	2.15236	1	0
7330318	A0A0H3CCR9	CCNA_03296	CCNA_03296	TetR-family transcriptional regulator	Nonessential	1.74595	3.20393	1	0
7330323	A0A0H3CCS3	CCNA_03301	acrB	cation/multidrug efflux pump AcrB	Nonessential	1.15538	2.88758	1	0
7330337	A0A0H3CCT2	CCNA_03314	CCNA_03314	ferredoxin-NADP reductase	essential	1.16355	3.86401	1	0
7330351	A0A0H3CCU2	CCNA_03327	CCNA_03327	hypothetical protein	Nonessential	1.00045	1.51311	1	0
7330876	A0A0H3CCW7	CCNA_02716	CCNA_02716	ABC transporter substrate-binding protein	Nonessential	1.58212	2.27061	1	0
7330881	A0A0H3CCX1	CCNA_02721	CCNA_02721	peptidase, M16 family	High_Fitness_Costs	0.624013	1.96253	1	0
7331909	A0A0H3CCX7	CCNA_03714	CCNA_03714	ABC transporter ATP-binding protein	essential	0.63564	2.76404	1	0
7330897	A0A0H3CCZ5	CCNA_02736	CCNA_02736	nitroreductase family	Nonessential	1.54382	2.20254	1	0
7330908	A0A0H3CD03	CCNA_02747	CCNA_02747	ABC transporter substrate-binding protein	Nonessential	1.2344	3.99825	1	0
7332083	A0A0H3CD12	CCNA_03409	CCNA_03409	alpha/beta hydrolase family protein	Nonessential	1.52868	3.12659	1	0
7331959	A0A0H3CD28	CCNA_03763	CCNA_03763	deacetylase	Nonessential	0.880522	4.29541	1	0
7331965	A0A0H3CD32	CCNA_03769	CCNA_03769	hypothetical protein	Nonessential	2.01334	2.66574	1	0
7331026	A0A0H3CD37	CCNA_02783	CCNA_02783	two-component response regulator	Nonessential	0.742669	2.08199	1	0
7332450	A0A0H3CD48	CCNA_03453	CCNA_03453	AcrR-family transcriptional regulator	Nonessential	1.47071	4.75653	1	0
7332491	A0A0H3CD81	CCNA_03494	CCNA_03494	patatin-like phospholipase	Nonessential	0.911337	2.61734	1	0
7332095	A0A0H3CD82	CCNA_03421	CCNA_03421	2-polyprenylphenol 6-hydroxylase accessory protein ubiB	Nonessential	1.3094	2.66513	1	0
7332000	A0A0H3CD87	CCNA_03802	CCNA_03802	serine protease, peptidase family S9A	Nonessential	0.655429	5.82574	1	0
7332502	A0A0H3CD91	CCNA_03505	CCNA_03505	peroxiredoxin	Nonessential	0.844123	5.70186	1	0
7332005	A0A0H3CD94	CCNA_03807	CCNA_03807	organic solvent resistance transport system Ttg2D protein	Nonessential	2.08777	3.11149	1	0
7332518	A0A0H3CDA9	CCNA_03521	CCNA_03521	pectin lyase-related protein	Nonessential	1.50893	1.70358	1	0
7332696	A0A0H3CDC5	CCNA_03848	CCNA_03848	ATP-grasp domain protein	Nonessential	1.81636	2.30657	1	0
7332704	A0A0H3CDC9	CCNA_03856	CCNA_03856	membrane-bound lytic murein transglycosylase A	Nonessential	1.2979	3.31627	1	0
7332477	A0A0H3CDD8	CCNA_03480	CCNA_03480	triphenylmethane reductase (TMR)-like protein	Nonessential	1.041	2.09119	1	0
[truncated: 1,500 more rows]

## Sheet: Prot hierarchy & mass fractions
Hierarchy used for functionally classifying the Caulobacter crescentus NA1000 proteome and mass fraction values
[truncated: 2,551 more rows]
